# Supplementary material for: catena-Poly[[[{1-[(E)-phenyl(pyridin-2-yl-κN)methylidene]semicarbazidato-κ2 N 1,O}copper(II)]-μ-dicyanamido-κ2 N 1:N 5] monohydrate]
Source: Acta Crystallogr Sect E Struct Rep Online. 2012 Aug 15;68(Pt 9):m1176. doi: 10.1107/S1600536812035283 (PMC3435598; doi:10.1107/S1600536812035283)
Supplement: Supplementary file 1 [file e-68-m1176-sup1.cif]

##############################################################################
#                                                                            #
# This CIF contains the data in a paper accepted for publication in          #
# Acta Crystallographica Section E. It conforms to the requirements of       #
# Notes for Authors for Acta Crystallographica Section E, and has been       #
# peer reviewed under the auspices of the IUCr Commission on Journals.       #
#                                                                            #
# Full details of the Crystallographic Information File format               #
# are given in the paper "The Crystallographic Information File (CIF):       #
# a New Standard Archive File for Crystallography" by S. R. Hall, F. H.      #
# Allen and I. D. Brown [Acta Cryst. (1991), A47, 655-685].                  #
#                                                                            #
# The current version of the core CIF dictionary is obtainable from          #
# ftp://ftp.iucr.org/pub/cif_core.dic.                                       #
#                                                                            #
# Software is freely available for graphical display of the structure(s)     #
# in this CIF. For information consult the CIF software page                 #
# http://www.iucr.org/resources/cif/software.                                #
#                                                                            #
# This file may be used for bona fide research purposes within the           #
# scientific community so long as proper attribution is given to the journal # 
# article from which it was obtained.                                        #
#                                                                            #
##############################################################################
data_global
_audit_creation_method     SHELXL-97
_journal_date_recd_electronic     2012-07-30
_journal_date_accepted     2012-08-09
_journal_name_full     'Acta Crystallographica, Section E'
_journal_year     2012
_journal_volume     68
_journal_issue      9
_journal_page_first     m1176
_journal_page_last     m1176
_journal_paper_category     QM
_journal_paper_doi     10.1107/S1600536812035283
_journal_coeditor_code     XU5601
_publ_contact_author
;
Dr. Seik Weng Ng
Department of Chemistry
University of Malaya
50603 Kuala Lumpur
Malaysia
;
_publ_contact_author_email     seikweng@um.edu.my
_publ_contact_author_fax     '03 7967 4193'
_publ_contact_author_phone     '03 7967 6778'
_publ_section_title
;\
<i>catena</i>-Poly[[[{1-[(<i>E</i>)-phenyl(pyridin-2-yl-\
\k<i>N</i>)methylidene]semicarbazidato-\k^2^<i>N</i>^1^,<i>O</i>}copper(II)]-\
\m-dicyanamido-\k^2^<i>N</i>^1^:<i>N</i>^5^] monohydrate]
;
loop_
    _publ_author_name
    _publ_author_address
    'Kunnath, Roji J.'
;
Department of Applied Chemistry
Cochin University of Science and Technology
Kochi 682 022
India
;
    'Prathapachandra Kurup, M.R.'
;
Department of Applied Chemistry
Cochin University of Science and Technology
Kochi 682 022
India
;
    'Ng, Seik Weng'
;
Department of Chemistry
University of Malaya
50603 Kuala Lumpur
Malaysia
Chemistry Department
King Abdulaziz University
PO Box 80203 Jeddah
Saudi Arabia
;
data_I
_audit_creation_method     SHELXL-97
_chemical_name_systematic
;
<i>catena</i>-Poly[[[{1-[(<i>E</i>)-phenyl(pyridin-2-yl-
\k<i>N</i>)methylidene]semicarbazidato-\k^2^<i>N</i>^1^,<i>O</i>}copper(II)]-
\m-dicyanamido-\k^2^<i>N</i>^1^:<i>N</i>^5^] monohydrate]
;
_chemical_name_common     ?
_chemical_formula_moiety     'C15 H11 Cu N7 O1, H2 O'
_chemical_formula_sum     'C15 H13 Cu N7 O2'
_chemical_formula_iupac     '[Cu (C13 H11 N4 O) (C2 N3)], H2 O'
_chemical_formula_weight     386.86
_chemical_melting_point     ?
_symmetry_cell_setting     orthorhombic
_symmetry_space_group_name_H-M     'P b c a'
_symmetry_space_group_name_Hall     '-P 2ac 2ab'
loop_
    _symmetry_equiv_pos_as_xyz
    'x, y, z'
    '-x+1/2, -y, z+1/2'
    '-x, y+1/2, -z+1/2'
    'x+1/2, -y+1/2, -z'
    '-x, -y, -z'
    'x-1/2, y, -z-1/2'
    'x, -y-1/2, z-1/2'
    '-x-1/2, y-1/2, z'
_cell_length_a     12.3996(2)
_cell_length_b     21.0115(4)
_cell_length_c     26.7059(5)
_cell_angle_alpha     90.00
_cell_angle_beta     90.00
_cell_angle_gamma     90.00
_cell_volume     6957.8(2)
_cell_formula_units_Z     16
_cell_measurement_reflns_used     9967
_cell_measurement_theta_min     2.6531
_cell_measurement_theta_max     26.5380
_cell_measurement_temperature     293(2)
_exptl_crystal_description     prim
_exptl_crystal_colour     green
_exptl_crystal_size_max     0.40
_exptl_crystal_size_mid     0.30
_exptl_crystal_size_min     0.20
_exptl_crystal_density_diffrn     1.477
_exptl_crystal_density_meas     ?
_exptl_crystal_density_method     'not measured'
_exptl_crystal_F_000     3152
_exptl_absorpt_coefficient_mu     1.279
_exptl_absorpt_correction_type     multi-scan
_exptl_absorpt_process_details     '(SADABS; Sheldrick, 1996)'
_exptl_absorpt_correction_T_min     0.6286
_exptl_absorpt_correction_T_max     0.7840
_diffrn_ambient_temperature     293(2)
_diffrn_radiation_type     MoK\a
_diffrn_radiation_wavelength     0.71073
_diffrn_radiation_source     'fine-focus sealed tube'
_diffrn_radiation_monochromator     graphite
_diffrn_measurement_device_type     'Bruker Kappa APEXII'
_diffrn_measurement_method     '\w scans'
_diffrn_detector_area_resol_mean     ?
_diffrn_reflns_number     110924
_diffrn_reflns_av_R_equivalents     0.0538
_diffrn_reflns_av_sigmaI/netI     0.0298
_diffrn_reflns_theta_min     1.94
_diffrn_reflns_theta_max     27.50
_diffrn_reflns_theta_full     27.50
_diffrn_measured_fraction_theta_max     0.998
_diffrn_measured_fraction_theta_full     0.998
_diffrn_reflns_limit_h_min     -16
_diffrn_reflns_limit_h_max     14
_diffrn_reflns_limit_k_min     -27
_diffrn_reflns_limit_k_max     27
_diffrn_reflns_limit_l_min     -34
_diffrn_reflns_limit_l_max     34
_diffrn_standards_number     0
_diffrn_standards_interval_count     0
_diffrn_standards_interval_time     0
_diffrn_standards_decay_%     0
_reflns_number_total     7982
_reflns_number_gt     5027
_reflns_threshold_expression     I>2\s(I)
_refine_ls_structure_factor_coef     Fsqd
_refine_ls_matrix_type     full
_refine_ls_R_factor_all     0.0933
_refine_ls_R_factor_gt     0.0497
_refine_ls_wR_factor_gt     0.1263
_refine_ls_wR_factor_ref     0.1664
_refine_ls_goodness_of_fit_ref     1.121
_refine_ls_restrained_S_all     1.132
_refine_ls_number_reflns     7982
_refine_ls_number_parameters     457
_refine_ls_number_restraints     12
_refine_ls_hydrogen_treatment     constr
_refine_ls_weighting_scheme     calc
_refine_ls_weighting_details
         'calc w=1/[\s^2^(Fo^2^)+(0.0668P)^2^+9.8211P] where P=(Fo^2^+2Fc^2^)/3'
_atom_sites_solution_hydrogens     geom
_atom_sites_solution_primary     direct
_atom_sites_solution_secondary     difmap
_refine_ls_shift/su_max     0.001
_refine_ls_shift/su_mean     0.001
_refine_diff_density_max     0.798
_refine_diff_density_min     -0.456
_refine_ls_extinction_method     none
_refine_ls_extinction_coef     ?
loop_
    _atom_type_symbol
    _atom_type_description
    _atom_type_scat_dispersion_real
    _atom_type_scat_dispersion_imag
    _atom_type_scat_source
    'C' 'C' 0.0033 0.0016
                         'International Tables Vol C Tables 4.2.6.8 and 6.1.1.4'
    'H' 'H' 0.0000 0.0000
                         'International Tables Vol C Tables 4.2.6.8 and 6.1.1.4'
    'N' 'N' 0.0061 0.0033
                         'International Tables Vol C Tables 4.2.6.8 and 6.1.1.4'
    'O' 'O' 0.0106 0.0060
                         'International Tables Vol C Tables 4.2.6.8 and 6.1.1.4'
    'Cu' 'Cu' 0.3201 1.2651
                         'International Tables Vol C Tables 4.2.6.8 and 6.1.1.4'
_computing_data_collection     'APEX2 (Bruker, 2010)'
_computing_cell_refinement     'SAINT (Bruker, 2010)'
_computing_data_reduction     'SAINT (Bruker, 2010)'
_computing_structure_solution     'SHELXS97 (Sheldrick, 2008)'
_computing_structure_refinement     'SHELXL97 (Sheldrick, 2008)'
_computing_molecular_graphics     'X-SEED (Barbour, 2001)'
_computing_publication_material     'publCIF (Westrip, 2010)'
loop_
    _atom_site_type_symbol
    _atom_site_label
    _atom_site_fract_x
    _atom_site_fract_y
    _atom_site_fract_z
    _atom_site_U_iso_or_equiv
    _atom_site_adp_type
    _atom_site_calc_flag
    _atom_site_refinement_flags
    _atom_site_occupancy
    _atom_site_symmetry_multiplicity
    _atom_site_disorder_assembly
    _atom_site_disorder_group
    Cu Cu1 0.74889(4) 0.32160(2) 0.591725(16) 0.03950(15) Uani d . 1 1 . .
    Cu Cu2 0.51236(4) 0.06952(2) 0.406562(15) 0.03717(15) Uani d . 1 1 . .
    O O1 0.6417(2) 0.38125(13) 0.61888(10) 0.0541(8) Uani d . 1 1 . .
    O O2 0.6166(2) 0.13248(12) 0.38040(10) 0.0489(7) Uani d . 1 1 . .
    O O1W 0.4729(16) 0.4332(10) 0.5571(8) 0.269(7) Uani d PU 0.50 1 A 1
    H H1W1 0.5266 0.4228 0.5745 0.404 Uiso d R 1 1 A 1
    H H1W2 0.4808 0.4710 0.5475 0.404 Uiso d R 1 1 A 1
    O O2W 0.8427(16) 0.1463(9) 0.4332(7) 0.234(6) Uani d PU 0.50 1 B 1
    H H2W1 0.7879 0.1336 0.4177 0.280 Uiso d R 1 1 B 1
    H H2W2 0.8367 0.1858 0.4373 0.280 Uiso d R 1 1 B 1
    O O1W' 0.4691(17) 0.5292(11) 0.5296(8) 0.269(7) Uani d P 0.50 1 C 2
    O O2W' 0.7929(19) 0.1888(10) 0.4402(8) 0.234(6) Uani d P 0.50 1 D 2
    N N1 0.8834(3) 0.26882(16) 0.58984(12) 0.0469(8) Uani d . 1 1 . .
    N N2 0.7736(3) 0.31179(14) 0.66329(11) 0.0362(7) Uani d . 1 1 . .
    N N3 0.7020(3) 0.33965(15) 0.69487(11) 0.0419(7) Uani d . 1 1 . .
    N N4 0.5629(3) 0.41008(19) 0.69133(14) 0.0644(11) Uani d . 1 1 . .
    H H41 0.5184 0.4351 0.6749 0.077 Uiso calc R 1 1 . .
    H H42 0.5586 0.4073 0.7241 0.077 Uiso calc R 1 1 . .
    N N5 0.3807(3) 0.01320(15) 0.40768(10) 0.0396(7) Uani d . 1 1 . .
    N N6 0.4882(2) 0.06112(14) 0.33509(11) 0.0358(7) Uani d . 1 1 . .
    N N7 0.5555(3) 0.09307(15) 0.30382(11) 0.0394(7) Uani d . 1 1 . .
    N N8 0.6909(3) 0.16608(17) 0.30793(13) 0.0555(9) Uani d . 1 1 . .
    H H81 0.7353 0.1909 0.3246 0.067 Uiso calc R 1 1 . .
    H H82 0.6936 0.1649 0.2750 0.067 Uiso calc R 1 1 . .
    N N9 0.6399(4) 0.2399(2) 0.58076(14) 0.0683(12) Uani d . 1 1 . .
    N N10 0.5250(4) 0.1525(2) 0.55530(14) 0.0735(13) Uani d . 1 1 . .
    N N11 0.5158(3) 0.09809(17) 0.47568(12) 0.0497(8) Uani d . 1 1 . .
    N N12 0.7496(3) 0.35269(18) 0.52272(13) 0.0509(9) Uani d . 1 1 . .
    N N13 0.7622(4) 0.3993(2) 0.43995(14) 0.0799(15) Uani d . 1 1 . .
    N N14 0.8717(3) 0.48903(18) 0.41363(13) 0.0539(9) Uani d . 1 1 . .
    C C1 0.9380(4) 0.2496(2) 0.54957(17) 0.0673(14) Uani d . 1 1 . .
    H H1 0.9131 0.2611 0.5180 0.081 Uiso calc R 1 1 . .
    C C2 1.0297(5) 0.2132(3) 0.5532(2) 0.0814(18) Uani d . 1 1 . .
    H H2 1.0658 0.1998 0.5246 0.098 Uiso calc R 1 1 . .
    C C3 1.0669(5) 0.1972(2) 0.6000(2) 0.0747(16) Uani d . 1 1 . .
    H H3 1.1305 0.1741 0.6035 0.090 Uiso calc R 1 1 . .
    C C4 1.0095(4) 0.2154(2) 0.64189(17) 0.0546(11) Uani d . 1 1 . .
    H H4 1.0326 0.2039 0.6737 0.066 Uiso calc R 1 1 . .
    C C5 0.9172(3) 0.25110(17) 0.63568(14) 0.0419(9) Uani d . 1 1 . .
    C C6 0.8486(3) 0.27313(16) 0.67749(13) 0.0360(8) Uani d . 1 1 . .
    C C7 0.8605(3) 0.24717(17) 0.72905(13) 0.0384(8) Uani d . 1 1 . .
    C C8 0.7886(4) 0.2016(2) 0.74534(17) 0.0546(11) Uani d . 1 1 . .
    H H8 0.7321 0.1890 0.7247 0.066 Uiso calc R 1 1 . .
    C C9 0.8002(5) 0.1745(2) 0.7924(2) 0.0696(14) Uani d . 1 1 . .
    H H9 0.7519 0.1436 0.8032 0.084 Uiso calc R 1 1 . .
    C C10 0.8835(5) 0.1935(3) 0.82286(19) 0.0758(16) Uani d . 1 1 . .
    H H10 0.8909 0.1758 0.8546 0.091 Uiso calc R 1 1 . .
    C C11 0.9552(5) 0.2379(3) 0.80682(19) 0.0831(17) Uani d . 1 1 . .
    H H11 1.0119 0.2504 0.8275 0.100 Uiso calc R 1 1 . .
    C C12 0.9440(4) 0.2645(2) 0.76020(17) 0.0653(13) Uani d . 1 1 . .
    H H12 0.9937 0.2947 0.7494 0.078 Uiso calc R 1 1 . .
    C C13 0.6370(3) 0.37643(18) 0.66655(14) 0.0427(9) Uani d . 1 1 . .
    C C14 0.3281(4) -0.0096(2) 0.44722(15) 0.0527(11) Uani d . 1 1 . .
    H H14 0.3484 0.0040 0.4790 0.063 Uiso calc R 1 1 . .
    C C15 0.2455(4) -0.0522(3) 0.44297(19) 0.0741(16) Uani d . 1 1 . .
    H H15 0.2098 -0.0671 0.4713 0.089 Uiso calc R 1 1 . .
    C C16 0.2161(5) -0.0725(3) 0.3959(2) 0.0832(18) Uani d . 1 1 . .
    H H16 0.1602 -0.1016 0.3920 0.100 Uiso calc R 1 1 . .
    C C17 0.2703(4) -0.0494(2) 0.35449(17) 0.0626(13) Uani d . 1 1 . .
    H H17 0.2513 -0.0627 0.3225 0.075 Uiso calc R 1 1 . .
    C C18 0.3520(3) -0.00673(18) 0.36126(13) 0.0403(8) Uani d . 1 1 . .
    C C19 0.4168(3) 0.02092(17) 0.32052(13) 0.0368(8) Uani d . 1 1 . .
    C C20 0.4045(3) -0.00038(17) 0.26745(13) 0.0369(8) Uani d . 1 1 . .
    C C21 0.3209(4) 0.0214(2) 0.23788(15) 0.0562(11) Uani d . 1 1 . .
    H H21 0.2697 0.0492 0.2508 0.067 Uiso calc R 1 1 . .
    C C22 0.3144(4) 0.0011(3) 0.18867(17) 0.0664(13) Uani d . 1 1 . .
    H H22 0.2580 0.0154 0.1687 0.080 Uiso calc R 1 1 . .
    C C23 0.3888(4) -0.0392(2) 0.16898(16) 0.0644(14) Uani d . 1 1 . .
    H H23 0.3844 -0.0514 0.1356 0.077 Uiso calc R 1 1 . .
    C C24 0.4709(4) -0.0618(2) 0.19901(19) 0.0647(14) Uani d . 1 1 . .
    H H24 0.5207 -0.0906 0.1862 0.078 Uiso calc R 1 1 . .
    C C25 0.4789(4) -0.0417(2) 0.24776(17) 0.0521(10) Uani d . 1 1 . .
    H H25 0.5354 -0.0562 0.2676 0.062 Uiso calc R 1 1 . .
    C C26 0.6197(3) 0.13029(17) 0.33247(14) 0.0409(9) Uani d . 1 1 . .
    C C27 0.5897(4) 0.1987(2) 0.56680(14) 0.0471(10) Uani d . 1 1 . .
    C C28 0.5253(3) 0.12554(19) 0.51235(14) 0.0447(9) Uani d . 1 1 . .
    C C29 0.7585(3) 0.3768(2) 0.48527(16) 0.0483(10) Uani d . 1 1 . .
    C C30 0.8225(3) 0.4478(2) 0.42797(13) 0.0455(10) Uani d . 1 1 . .
loop_
    _atom_site_aniso_label
    _atom_site_aniso_U_11
    _atom_site_aniso_U_22
    _atom_site_aniso_U_33
    _atom_site_aniso_U_12
    _atom_site_aniso_U_13
    _atom_site_aniso_U_23
    Cu1 0.0501(3) 0.0411(3) 0.0272(2) -0.00041(19) 0.00001(19) -0.00053(18)
    Cu2 0.0476(3) 0.0394(3) 0.0245(2) -0.0023(2) -0.00390(18) -0.00204(17)
    O1 0.070(2) 0.0597(18) 0.0327(14) 0.0195(15) -0.0050(13) 0.0012(12)
    O2 0.0662(19) 0.0471(16) 0.0334(14) -0.0157(14) -0.0080(13) -0.0001(11)
    O1W 0.220(9) 0.323(11) 0.266(10) 0.038(8) -0.025(8) -0.002(8)
    O2W 0.247(10) 0.253(11) 0.201(8) 0.037(8) -0.069(8) -0.052(8)
    O1W' 0.220(9) 0.323(11) 0.266(10) 0.038(8) -0.025(8) -0.002(8)
    O2W' 0.247(10) 0.253(11) 0.201(8) 0.037(8) -0.069(8) -0.052(8)
    N1 0.059(2) 0.0457(18) 0.0354(17) 0.0038(16) 0.0107(15) 0.0022(14)
    N2 0.0452(18) 0.0354(16) 0.0281(14) 0.0019(14) -0.0007(13) -0.0020(12)
    N3 0.046(2) 0.0472(18) 0.0323(16) 0.0081(15) -0.0028(14) -0.0045(14)
    N4 0.075(3) 0.078(3) 0.0401(19) 0.036(2) 0.0021(18) 0.0022(18)
    N5 0.0458(19) 0.0448(17) 0.0282(15) -0.0011(14) 0.0010(13) 0.0004(13)
    N6 0.0418(18) 0.0395(17) 0.0261(14) -0.0010(13) -0.0031(12) -0.0002(12)
    N7 0.0487(19) 0.0429(17) 0.0266(14) -0.0060(15) -0.0046(13) 0.0028(13)
    N8 0.070(3) 0.054(2) 0.0427(19) -0.0245(19) -0.0014(17) 0.0026(16)
    N9 0.090(3) 0.063(2) 0.052(2) -0.027(2) 0.001(2) -0.0150(19)
    N10 0.097(3) 0.082(3) 0.041(2) -0.045(3) 0.021(2) -0.029(2)
    N11 0.062(2) 0.055(2) 0.0321(17) -0.0067(17) -0.0025(15) -0.0054(15)
    N12 0.058(2) 0.056(2) 0.0389(19) -0.0099(17) 0.0001(16) 0.0063(16)
    N13 0.100(3) 0.096(3) 0.043(2) -0.056(3) -0.028(2) 0.030(2)
    N14 0.061(2) 0.058(2) 0.0425(19) -0.0145(19) -0.0045(17) 0.0155(16)
    C1 0.089(4) 0.068(3) 0.044(2) 0.022(3) 0.027(2) 0.007(2)
    C2 0.101(4) 0.084(4) 0.060(3) 0.041(3) 0.036(3) 0.007(3)
    C3 0.079(4) 0.069(3) 0.076(4) 0.035(3) 0.031(3) 0.011(3)
    C4 0.062(3) 0.051(2) 0.051(3) 0.012(2) 0.007(2) 0.009(2)
    C5 0.050(2) 0.0348(19) 0.041(2) 0.0007(17) 0.0088(17) 0.0028(15)
    C6 0.043(2) 0.0308(17) 0.0345(18) -0.0025(16) 0.0010(15) 0.0002(14)
    C7 0.043(2) 0.0394(19) 0.0326(18) 0.0044(16) 0.0035(16) 0.0042(15)
    C8 0.062(3) 0.047(2) 0.056(3) -0.007(2) 0.004(2) 0.005(2)
    C9 0.079(4) 0.056(3) 0.074(3) -0.002(3) 0.023(3) 0.020(3)
    C10 0.088(4) 0.089(4) 0.051(3) 0.012(3) 0.002(3) 0.034(3)
    C11 0.081(4) 0.121(5) 0.048(3) -0.013(4) -0.019(3) 0.025(3)
    C12 0.064(3) 0.085(3) 0.047(2) -0.025(3) -0.011(2) 0.016(2)
    C13 0.051(2) 0.042(2) 0.035(2) 0.0092(18) -0.0012(17) -0.0034(16)
    C14 0.059(3) 0.065(3) 0.033(2) -0.002(2) 0.0065(19) 0.0007(18)
    C15 0.066(3) 0.106(4) 0.051(3) -0.023(3) 0.011(2) 0.014(3)
    C16 0.071(4) 0.118(5) 0.061(3) -0.043(3) -0.003(3) 0.013(3)
    C17 0.064(3) 0.082(3) 0.042(2) -0.032(3) -0.006(2) 0.003(2)
    C18 0.042(2) 0.048(2) 0.0305(18) -0.0046(17) -0.0027(15) -0.0003(15)
    C19 0.042(2) 0.0369(19) 0.0314(18) -0.0001(16) -0.0041(15) 0.0008(14)
    C20 0.042(2) 0.0375(19) 0.0307(18) -0.0070(16) -0.0029(15) -0.0030(14)
    C21 0.059(3) 0.071(3) 0.038(2) 0.011(2) -0.011(2) -0.008(2)
    C22 0.076(3) 0.084(3) 0.039(2) -0.002(3) -0.023(2) -0.008(2)
    C23 0.086(4) 0.074(3) 0.034(2) -0.028(3) 0.004(2) -0.019(2)
    C24 0.071(3) 0.055(3) 0.069(3) -0.007(2) 0.020(3) -0.032(2)
    C25 0.053(3) 0.054(3) 0.049(2) -0.001(2) -0.003(2) -0.007(2)
    C26 0.050(2) 0.037(2) 0.0356(19) 0.0002(17) -0.0006(17) 0.0036(16)
    C27 0.060(3) 0.053(2) 0.0280(18) -0.007(2) 0.0055(18) -0.0048(17)
    C28 0.052(2) 0.049(2) 0.033(2) -0.0117(19) 0.0037(17) -0.0062(17)
    C29 0.047(2) 0.054(2) 0.043(2) -0.0148(19) -0.0113(18) 0.0046(19)
    C30 0.050(2) 0.062(3) 0.0252(18) -0.008(2) -0.0133(17) 0.0066(17)
loop_
    _geom_bond_atom_site_label_1
    _geom_bond_atom_site_label_2
    _geom_bond_site_symmetry_2
    _geom_bond_distance
    _geom_bond_publ_flag
    Cu1 N2 . 1.946(3) ?
    Cu1 N12 . 1.955(3) ?
    Cu1 O1 . 1.966(3) ?
    Cu1 N1 . 2.004(4) ?
    Cu1 N9 . 2.205(4) ?
    Cu2 N6 . 1.940(3) ?
    Cu2 N11 . 1.941(3) ?
    Cu2 O2 . 1.977(3) ?
    Cu2 N5 . 2.016(3) ?
    Cu2 N14 8_755 2.228(4) ?
    O1 C13 . 1.278(4) ?
    O2 C26 . 1.281(4) ?
    O1W H1W1 . 0.8401 ?
    O1W H1W2 . 0.8401 ?
    O2W H2W1 . 0.8400 ?
    O2W H2W2 . 0.8400 ?
    N1 C1 . 1.333(5) ?
    N1 C5 . 1.346(5) ?
    N2 C6 . 1.292(5) ?
    N2 N3 . 1.358(4) ?
    N3 C13 . 1.349(5) ?
    N4 C13 . 1.334(5) ?
    N4 H41 . 0.8800 ?
    N4 H42 . 0.8800 ?
    N5 C14 . 1.331(5) ?
    N5 C18 . 1.356(4) ?
    N6 C19 . 1.284(5) ?
    N6 N7 . 1.358(4) ?
    N7 C26 . 1.353(5) ?
    N8 C26 . 1.332(5) ?
    N8 H81 . 0.8800 ?
    N8 H82 . 0.8800 ?
    N9 C27 . 1.129(5) ?
    N10 C28 . 1.280(5) ?
    N10 C27 . 1.296(6) ?
    N11 C28 . 1.143(5) ?
    N12 C29 . 1.127(5) ?
    N13 C29 . 1.300(5) ?
    N13 C30 . 1.303(6) ?
    N14 C30 . 1.127(5) ?
    N14 Cu2 8_765 2.228(4) ?
    C1 C2 . 1.372(7) ?
    C1 H1 . 0.9300 ?
    C2 C3 . 1.376(7) ?
    C2 H2 . 0.9300 ?
    C3 C4 . 1.380(6) ?
    C3 H3 . 0.9300 ?
    C4 C5 . 1.377(6) ?
    C4 H4 . 0.9300 ?
    C5 C6 . 1.479(5) ?
    C6 C7 . 1.488(5) ?
    C7 C8 . 1.378(6) ?
    C7 C12 . 1.378(6) ?
    C8 C9 . 1.387(7) ?
    C8 H8 . 0.9300 ?
    C9 C10 . 1.375(8) ?
    C9 H9 . 0.9300 ?
    C10 C11 . 1.359(8) ?
    C10 H10 . 0.9300 ?
    C11 C12 . 1.371(6) ?
    C11 H11 . 0.9300 ?
    C12 H12 . 0.9300 ?
    C14 C15 . 1.364(7) ?
    C14 H14 . 0.9300 ?
    C15 C16 . 1.377(7) ?
    C15 H15 . 0.9300 ?
    C16 C17 . 1.383(7) ?
    C16 H16 . 0.9300 ?
    C17 C18 . 1.365(6) ?
    C17 H17 . 0.9300 ?
    C18 C19 . 1.472(5) ?
    C19 C20 . 1.494(5) ?
    C20 C25 . 1.372(6) ?
    C20 C21 . 1.381(6) ?
    C21 C22 . 1.384(6) ?
    C21 H21 . 0.9300 ?
    C22 C23 . 1.358(7) ?
    C22 H22 . 0.9300 ?
    C23 C24 . 1.381(7) ?
    C23 H23 . 0.9300 ?
    C24 C25 . 1.372(6) ?
    C24 H24 . 0.9300 ?
    C25 H25 . 0.9300 ?
loop_
    _geom_angle_atom_site_label_1
    _geom_angle_atom_site_label_2
    _geom_angle_atom_site_label_3
    _geom_angle_site_symmetry_1
    _geom_angle_site_symmetry_3
    _geom_angle
    _geom_angle_publ_flag
    N2 Cu1 N12 . . 163.76(14) ?
    N2 Cu1 O1 . . 79.14(12) ?
    N12 Cu1 O1 . . 97.91(14) ?
    N2 Cu1 N1 . . 80.51(13) ?
    N12 Cu1 N1 . . 99.07(14) ?
    O1 Cu1 N1 . . 157.69(13) ?
    N2 Cu1 N9 . . 98.30(14) ?
    N12 Cu1 N9 . . 97.91(15) ?
    O1 Cu1 N9 . . 97.52(15) ?
    N1 Cu1 N9 . . 94.37(16) ?
    N6 Cu2 N11 . . 165.22(14) ?
    N6 Cu2 O2 . . 79.29(12) ?
    N11 Cu2 O2 . . 96.58(13) ?
    N6 Cu2 N5 . . 80.58(12) ?
    N11 Cu2 N5 . . 100.68(13) ?
    O2 Cu2 N5 . . 158.01(11) ?
    N6 Cu2 N14 . 8_755 96.54(13) ?
    N11 Cu2 N14 . 8_755 98.04(14) ?
    O2 Cu2 N14 . 8_755 96.66(13) ?
    N5 Cu2 N14 . 8_755 94.34(14) ?
    C13 O1 Cu1 . . 110.4(2) ?
    C26 O2 Cu2 . . 110.4(2) ?
    H1W1 O1W H1W2 . . 108.7 ?
    H2W1 O2W H2W2 . . 107.9 ?
    C1 N1 C5 . . 119.4(4) ?
    C1 N1 Cu1 . . 127.6(3) ?
    C5 N1 Cu1 . . 112.9(3) ?
    C6 N2 N3 . . 124.0(3) ?
    C6 N2 Cu1 . . 117.9(2) ?
    N3 N2 Cu1 . . 117.5(2) ?
    C13 N3 N2 . . 106.8(3) ?
    C13 N4 H41 . . 120.0 ?
    C13 N4 H42 . . 120.0 ?
    H41 N4 H42 . . 120.0 ?
    C14 N5 C18 . . 119.1(4) ?
    C14 N5 Cu2 . . 128.3(3) ?
    C18 N5 Cu2 . . 112.3(2) ?
    C19 N6 N7 . . 124.2(3) ?
    C19 N6 Cu2 . . 117.7(2) ?
    N7 N6 Cu2 . . 117.7(2) ?
    C26 N7 N6 . . 107.4(3) ?
    C26 N8 H81 . . 120.0 ?
    C26 N8 H82 . . 120.0 ?
    H81 N8 H82 . . 120.0 ?
    C27 N9 Cu1 . . 168.1(4) ?
    C28 N10 C27 . . 122.9(4) ?
    C28 N11 Cu2 . . 166.7(3) ?
    C29 N12 Cu1 . . 170.9(4) ?
    C29 N13 C30 . . 122.2(4) ?
    C30 N14 Cu2 . 8_765 164.2(3) ?
    N1 C1 C2 . . 122.2(5) ?
    N1 C1 H1 . . 118.9 ?
    C2 C1 H1 . . 118.9 ?
    C1 C2 C3 . . 118.5(4) ?
    C1 C2 H2 . . 120.7 ?
    C3 C2 H2 . . 120.7 ?
    C2 C3 C4 . . 119.7(5) ?
    C2 C3 H3 . . 120.1 ?
    C4 C3 H3 . . 120.1 ?
    C5 C4 C3 . . 118.8(4) ?
    C5 C4 H4 . . 120.6 ?
    C3 C4 H4 . . 120.6 ?
    N1 C5 C4 . . 121.2(4) ?
    N1 C5 C6 . . 114.9(3) ?
    C4 C5 C6 . . 123.9(4) ?
    N2 C6 C5 . . 112.9(3) ?
    N2 C6 C7 . . 125.0(3) ?
    C5 C6 C7 . . 121.8(3) ?
    C8 C7 C12 . . 118.6(4) ?
    C8 C7 C6 . . 118.8(4) ?
    C12 C7 C6 . . 122.4(4) ?
    C7 C8 C9 . . 120.3(5) ?
    C7 C8 H8 . . 119.9 ?
    C9 C8 H8 . . 119.9 ?
    C10 C9 C8 . . 119.6(5) ?
    C10 C9 H9 . . 120.2 ?
    C8 C9 H9 . . 120.2 ?
    C11 C10 C9 . . 120.3(4) ?
    C11 C10 H10 . . 119.8 ?
    C9 C10 H10 . . 119.8 ?
    C10 C11 C12 . . 120.0(5) ?
    C10 C11 H11 . . 120.0 ?
    C12 C11 H11 . . 120.0 ?
    C11 C12 C7 . . 121.1(4) ?
    C11 C12 H12 . . 119.5 ?
    C7 C12 H12 . . 119.5 ?
    O1 C13 N4 . . 118.9(4) ?
    O1 C13 N3 . . 125.2(3) ?
    N4 C13 N3 . . 115.9(3) ?
    N5 C14 C15 . . 122.6(4) ?
    N5 C14 H14 . . 118.7 ?
    C15 C14 H14 . . 118.7 ?
    C14 C15 C16 . . 118.6(4) ?
    C14 C15 H15 . . 120.7 ?
    C16 C15 H15 . . 120.7 ?
    C15 C16 C17 . . 119.5(5) ?
    C15 C16 H16 . . 120.3 ?
    C17 C16 H16 . . 120.3 ?
    C18 C17 C16 . . 119.1(4) ?
    C18 C17 H17 . . 120.5 ?
    C16 C17 H17 . . 120.5 ?
    N5 C18 C17 . . 121.2(4) ?
    N5 C18 C19 . . 114.2(3) ?
    C17 C18 C19 . . 124.5(3) ?
    N6 C19 C18 . . 114.3(3) ?
    N6 C19 C20 . . 123.7(3) ?
    C18 C19 C20 . . 121.8(3) ?
    C25 C20 C21 . . 119.7(4) ?
    C25 C20 C19 . . 119.0(3) ?
    C21 C20 C19 . . 121.4(3) ?
    C20 C21 C22 . . 119.0(4) ?
    C20 C21 H21 . . 120.5 ?
    C22 C21 H21 . . 120.5 ?
    C23 C22 C21 . . 121.4(5) ?
    C23 C22 H22 . . 119.3 ?
    C21 C22 H22 . . 119.3 ?
    C22 C23 C24 . . 119.4(4) ?
    C22 C23 H23 . . 120.3 ?
    C24 C23 H23 . . 120.3 ?
    C25 C24 C23 . . 119.9(4) ?
    C25 C24 H24 . . 120.1 ?
    C23 C24 H24 . . 120.1 ?
    C20 C25 C24 . . 120.7(4) ?
    C20 C25 H25 . . 119.7 ?
    C24 C25 H25 . . 119.7 ?
    O2 C26 N8 . . 119.4(4) ?
    O2 C26 N7 . . 124.6(3) ?
    N8 C26 N7 . . 116.0(3) ?
    N9 C27 N10 . . 173.3(5) ?
    N11 C28 N10 . . 172.7(5) ?
    N12 C29 N13 . . 173.4(5) ?
    N14 C30 N13 . . 174.2(4) ?
loop_
    _geom_torsion_atom_site_label_1
    _geom_torsion_atom_site_label_2
    _geom_torsion_atom_site_label_3
    _geom_torsion_atom_site_label_4
    _geom_torsion_site_symmetry_1
    _geom_torsion_site_symmetry_2
    _geom_torsion_site_symmetry_3
    _geom_torsion_site_symmetry_4
    _geom_torsion
    _geom_torsion_publ_flag
    N2 Cu1 O1 C13 . . . . -7.3(3) ?
    N12 Cu1 O1 C13 . . . . -171.1(3) ?
    N1 Cu1 O1 C13 . . . . -31.8(5) ?
    N9 Cu1 O1 C13 . . . . 89.8(3) ?
    N6 Cu2 O2 C26 . . . . -5.6(3) ?
    N11 Cu2 O2 C26 . . . . -171.2(3) ?
    N5 Cu2 O2 C26 . . . . -29.6(5) ?
    N14 Cu2 O2 C26 8_755 . . . 89.9(3) ?
    N2 Cu1 N1 C1 . . . . -178.0(4) ?
    N12 Cu1 N1 C1 . . . . -14.5(4) ?
    O1 Cu1 N1 C1 . . . . -153.6(4) ?
    N9 Cu1 N1 C1 . . . . 84.3(4) ?
    N2 Cu1 N1 C5 . . . . 3.5(3) ?
    N12 Cu1 N1 C5 . . . . 167.1(3) ?
    O1 Cu1 N1 C5 . . . . 28.0(5) ?
    N9 Cu1 N1 C5 . . . . -94.2(3) ?
    N12 Cu1 N2 C6 . . . . -98.0(5) ?
    O1 Cu1 N2 C6 . . . . -178.9(3) ?
    N1 Cu1 N2 C6 . . . . -8.1(3) ?
    N9 Cu1 N2 C6 . . . . 84.9(3) ?
    N12 Cu1 N2 N3 . . . . 90.3(6) ?
    O1 Cu1 N2 N3 . . . . 9.4(3) ?
    N1 Cu1 N2 N3 . . . . -179.8(3) ?
    N9 Cu1 N2 N3 . . . . -86.8(3) ?
    C6 N2 N3 C13 . . . . 180.0(3) ?
    Cu1 N2 N3 C13 . . . . -8.9(4) ?
    N6 Cu2 N5 C14 . . . . -179.3(4) ?
    N11 Cu2 N5 C14 . . . . -14.2(4) ?
    O2 Cu2 N5 C14 . . . . -155.3(3) ?
    N14 Cu2 N5 C14 8_755 . . . 84.8(4) ?
    N6 Cu2 N5 C18 . . . . 6.9(3) ?
    N11 Cu2 N5 C18 . . . . 172.0(3) ?
    O2 Cu2 N5 C18 . . . . 30.9(5) ?
    N14 Cu2 N5 C18 8_755 . . . -89.0(3) ?
    N11 Cu2 N6 C19 . . . . -104.8(6) ?
    O2 Cu2 N6 C19 . . . . -179.8(3) ?
    N5 Cu2 N6 C19 . . . . -8.7(3) ?
    N14 Cu2 N6 C19 8_755 . . . 84.7(3) ?
    N11 Cu2 N6 N7 . . . . 82.0(6) ?
    O2 Cu2 N6 N7 . . . . 7.0(2) ?
    N5 Cu2 N6 N7 . . . . 178.1(3) ?
    N14 Cu2 N6 N7 8_755 . . . -88.5(3) ?
    C19 N6 N7 C26 . . . . -179.3(3) ?
    Cu2 N6 N7 C26 . . . . -6.6(4) ?
    N2 Cu1 N9 C27 . . . . -157(2) ?
    N12 Cu1 N9 C27 . . . . 24(2) ?
    O1 Cu1 N9 C27 . . . . 123(2) ?
    N1 Cu1 N9 C27 . . . . -76(2) ?
    N6 Cu2 N11 C28 . . . . -52.0(19) ?
    O2 Cu2 N11 C28 . . . . 20.8(16) ?
    N5 Cu2 N11 C28 . . . . -145.5(16) ?
    N14 Cu2 N11 C28 8_755 . . . 118.5(16) ?
    C5 N1 C1 C2 . . . . -1.6(8) ?
    Cu1 N1 C1 C2 . . . . -179.9(4) ?
    N1 C1 C2 C3 . . . . -1.0(9) ?
    C1 C2 C3 C4 . . . . 2.7(9) ?
    C2 C3 C4 C5 . . . . -1.8(8) ?
    C1 N1 C5 C4 . . . . 2.5(6) ?
    Cu1 N1 C5 C4 . . . . -179.0(3) ?
    C1 N1 C5 C6 . . . . -177.8(4) ?
    Cu1 N1 C5 C6 . . . . 0.7(4) ?
    C3 C4 C5 N1 . . . . -0.8(7) ?
    C3 C4 C5 C6 . . . . 179.6(4) ?
    N3 N2 C6 C5 . . . . -178.4(3) ?
    Cu1 N2 C6 C5 . . . . 10.5(4) ?
    N3 N2 C6 C7 . . . . 7.6(6) ?
    Cu1 N2 C6 C7 . . . . -163.6(3) ?
    N1 C5 C6 N2 . . . . -7.2(5) ?
    C4 C5 C6 N2 . . . . 172.5(4) ?
    N1 C5 C6 C7 . . . . 167.1(3) ?
    C4 C5 C6 C7 . . . . -13.2(6) ?
    N2 C6 C7 C8 . . . . 72.8(5) ?
    C5 C6 C7 C8 . . . . -100.8(5) ?
    N2 C6 C7 C12 . . . . -110.7(5) ?
    C5 C6 C7 C12 . . . . 75.7(5) ?
    C12 C7 C8 C9 . . . . 0.6(7) ?
    C6 C7 C8 C9 . . . . 177.3(4) ?
    C7 C8 C9 C10 . . . . 0.3(7) ?
    C8 C9 C10 C11 . . . . -0.9(9) ?
    C9 C10 C11 C12 . . . . 0.6(9) ?
    C10 C11 C12 C7 . . . . 0.4(9) ?
    C8 C7 C12 C11 . . . . -1.0(8) ?
    C6 C7 C12 C11 . . . . -177.5(5) ?
    Cu1 O1 C13 N4 . . . . -175.2(3) ?
    Cu1 O1 C13 N3 . . . . 5.1(5) ?
    N2 N3 C13 O1 . . . . 2.2(5) ?
    N2 N3 C13 N4 . . . . -177.5(4) ?
    C18 N5 C14 C15 . . . . -0.4(7) ?
    Cu2 N5 C14 C15 . . . . -173.8(4) ?
    N5 C14 C15 C16 . . . . 0.4(9) ?
    C14 C15 C16 C17 . . . . -0.2(10) ?
    C15 C16 C17 C18 . . . . 0.0(9) ?
    C14 N5 C18 C17 . . . . 0.2(6) ?
    Cu2 N5 C18 C17 . . . . 174.7(4) ?
    C14 N5 C18 C19 . . . . -179.1(4) ?
    Cu2 N5 C18 C19 . . . . -4.7(4) ?
    C16 C17 C18 N5 . . . . 0.0(8) ?
    C16 C17 C18 C19 . . . . 179.2(5) ?
    N7 N6 C19 C18 . . . . -178.9(3) ?
    Cu2 N6 C19 C18 . . . . 8.4(4) ?
    N7 N6 C19 C20 . . . . 5.5(6) ?
    Cu2 N6 C19 C20 . . . . -167.3(3) ?
    N5 C18 C19 N6 . . . . -2.1(5) ?
    C17 C18 C19 N6 . . . . 178.6(4) ?
    N5 C18 C19 C20 . . . . 173.7(3) ?
    C17 C18 C19 C20 . . . . -5.7(6) ?
    N6 C19 C20 C25 . . . . 74.0(5) ?
    C18 C19 C20 C25 . . . . -101.3(4) ?
    N6 C19 C20 C21 . . . . -105.0(5) ?
    C18 C19 C20 C21 . . . . 79.7(5) ?
    C25 C20 C21 C22 . . . . -0.3(7) ?
    C19 C20 C21 C22 . . . . 178.7(4) ?
    C20 C21 C22 C23 . . . . -0.5(8) ?
    C21 C22 C23 C24 . . . . 1.8(8) ?
    C22 C23 C24 C25 . . . . -2.3(7) ?
    C21 C20 C25 C24 . . . . -0.3(6) ?
    C19 C20 C25 C24 . . . . -179.3(4) ?
    C23 C24 C25 C20 . . . . 1.6(7) ?
    Cu2 O2 C26 N8 . . . . -175.3(3) ?
    Cu2 O2 C26 N7 . . . . 4.0(5) ?
    N6 N7 C26 O2 . . . . 1.5(5) ?
    N6 N7 C26 N8 . . . . -179.2(3) ?
loop_
    _geom_hbond_atom_site_label_D
    _geom_hbond_atom_site_label_H
    _geom_hbond_atom_site_label_A
    _geom_hbond_site_symmetry_A
    _geom_hbond_distance_DH
    _geom_hbond_distance_HA
    _geom_hbond_distance_DA
    _geom_hbond_angle_DHA
    N4 H42 N7 7_566 0.88 2.13 3.006(5) 175.6
    N8 H82 N3 7_565 0.88 2.15 3.025(5) 178.9
    O1w H1w1 O1 . 0.84 2.05 2.88(2) 168.9
    O2w H2w1 O2 . 0.84 2.34 3.151(19) 161.0
