# Supplementary material for: catena-Poly[[[{1-[(E)-phenyl(pyridin-2-yl-κN)methylidene]semicarbazidato-κ2 N 1,O}copper(II)]-μ-dicyanamido-κ2 N 1:N 5] monohydrate]
Source: Acta Crystallogr Sect E Struct Rep Online. 2012 Aug 15;68(Pt 9):m1176. doi: 10.1107/S1600536812035283 (PMC3435598; doi:10.1107/S1600536812035283)
Supplement: Supplementary file 2 [file e-68-m1176-Isup2.hkl]

# 
# h,k,l, Fc-squared, Fo-squared, sigma(Fo-squared) and status flag 
# 
data_I
_shelx_title '  Pbca' 
_shelx_refln_list_code          4 
_shelx_F_calc_maximum      693.41 
_exptl_crystal_F_000      3152.00 
_reflns_d_resolution_high  0.7696 
 
loop_ 
 _symmetry_equiv_pos_as_xyz 
 'x, y, z' 
 '-x+1/2, -y, z+1/2' 
 '-x, y+1/2, -z+1/2' 
 'x+1/2, -y+1/2, -z' 
 '-x, -y, -z' 
 'x-1/2, y, -z-1/2' 
 'x, -y-1/2, z-1/2' 
 '-x-1/2, y-1/2, z' 
 
_cell_length_a    12.3996 
_cell_length_b    21.0115 
_cell_length_c    26.7059 
_cell_angle_alpha  90.000 
_cell_angle_beta   90.000 
_cell_angle_gamma  90.000 
 
_shelx_F_squared_multiplier     1.000 
 
loop_ 
 _refln_index_h 
 _refln_index_k 
 _refln_index_l 
 _refln_F_squared_calc 
 _refln_F_squared_meas 
 _refln_F_squared_sigma 
 _refln_observed_status 
   4   0   0   147254.80   148009.02   9089.86 o 
   6   0   0      222.71       43.55    136.96 o 
   8   0   0    78988.69    78993.89   4925.90 o 
  10   0   0      815.49      582.48    256.61 o 
  12   0   0     4173.52     4380.15    494.32 o 
  14   0   0      132.68      409.31    299.64 o 
   4   1   0    13623.76    13654.97    458.70 o 
   6   1   0      646.03      418.23    158.48 o 
   8   1   0     5864.04     6260.46    290.52 o 
  10   1   0     1258.60     1061.09     73.50 o 
  12   1   0     1789.55     2369.93    278.43 o 
  14   1   0       55.63      466.33    217.05 o 
   0   2   0      208.01       -3.95      2.63 o 
   2   2   0    42335.01    48407.73    985.27 o 
   4   2   0      528.08      773.24     45.83 o 
   6   2   0    47845.27    49616.53   1211.10 o 
   8   2   0      186.93      222.41     48.16 o 
  10   2   0     7576.49     8133.44    273.14 o 
  12   2   0      118.43      237.52    245.32 o 
  14   2   0       44.73      114.28     88.43 o 
   2   3   0   125678.77   125116.50   1263.90 o 
   4   3   0    49192.52    53170.98    788.92 o 
   6   3   0     3016.43     2781.26     90.59 o 
   8   3   0     8608.85     8280.50    260.17 o 
  10   3   0     6439.62     6564.36    191.20 o 
  12   3   0      234.70      133.10     65.74 o 
  14   3   0      150.98      245.38    118.44 o 
  16   3   0      424.70      325.35    137.49 o 
   0   4   0    22749.54    20321.51    241.19 o 
   2   4   0    19791.07    19661.75    209.73 o 
   4   4   0    82305.09    89665.70   1120.87 o 
   6   4   0      757.90      847.48     56.64 o 
   8   4   0     5366.26     4881.79    103.93 o 
  10   4   0      226.25      241.43     54.74 o 
  12   4   0       11.41      -89.70     59.80 o 
  14   4   0       93.46      138.54    118.07 o 
   2   5   0    68442.03    66531.53    627.52 o 
   4   5   0     1169.87     1445.87     27.06 o 
   6   5   0     4267.52     4793.72     76.40 o 
   8   5   0     1663.19     1609.47     42.23 o 
  10   5   0     1268.13     1375.52     76.21 o 
  12   5   0      501.60      333.29     75.14 o 
  14   5   0     1191.96      926.20    156.90 o 
   0   6   0      568.55      874.92     24.39 o 
   2   6   0   371236.69   379491.22   3507.07 o 
   4   6   0     6192.58     6193.36     80.11 o 
   6   6   0    35040.60    34047.48    372.38 o 
   8   6   0      125.36      193.28     23.70 o 
  10   6   0     1573.67     1474.78     74.42 o 
  12   6   0      128.03       17.91     56.25 o 
  14   6   0     2379.74     2029.17    133.81 o 
   2   7   0     1684.54     1941.60     31.65 o 
   4   7   0     3197.77     3173.16     50.90 o 
   6   7   0     2108.17     2407.67     47.27 o 
   8   7   0      142.34       29.77     21.17 o 
  10   7   0      118.14       18.85     33.23 o 
  12   7   0       11.67        0.24     58.62 o 
  14   7   0      127.05      105.04    129.88 o 
   0   8   0    19771.83    17165.39    231.50 o 
   2   8   0      826.66      797.61     20.16 o 
   4   8   0   273130.50   280190.53   2940.01 o 
   6   8   0       81.34        3.84     18.48 o 
   8   8   0     7657.91     8029.40    115.19 o 
  10   8   0     1386.21     1390.50     79.19 o 
  12   8   0     4818.34     5460.22    154.38 o 
  14   8   0       72.82       10.67     90.66 o 
   2   9   0     3154.90     3882.15     51.05 o 
   4   9   0    26099.01    27007.38    281.47 o 
   6   9   0     4374.21     4474.51     69.97 o 
   8   9   0     1258.93     1056.72     36.41 o 
  10   9   0     1010.98      985.43     51.52 o 
  12   9   0       71.82       95.13    100.02 o 
  14   9   0      243.17      100.68     97.83 o 
   0  10   0      407.75      321.89     24.20 o 
   2  10   0     5774.23     5680.09     69.80 o 
   4  10   0     2925.02     2773.42     49.70 o 
   6  10   0     3542.07     3368.26     67.95 o 
   8  10   0      385.54      383.29     28.69 o 
  10  10   0      635.90      686.00     49.62 o 
  12  10   0       69.70       25.93     90.97 o 
  14  10   0        2.36     -146.96     97.97 o 
   2  11   0      805.69      707.19     24.40 o 
   4  11   0     2234.94     2263.70     49.70 o 
   6  11   0     4376.59     5193.94     92.81 o 
   8  11   0      255.79      261.61     33.09 o 
  10  11   0     1581.25     1547.10    118.22 o 
  12  11   0     1299.22     1276.06    101.07 o 
  14  11   0      246.05      296.68    192.85 o 
   0  12   0    31227.58    31557.38    497.72 o 
   2  12   0      940.61      940.88     31.96 o 
   4  12   0     8094.71     7266.98     94.80 o 
   6  12   0      160.30      119.69     26.64 o 
   8  12   0       84.10       48.96     36.07 o 
  10  12   0      127.21      120.67     51.17 o 
  12  12   0      797.72      834.72    105.34 o 
  14  12   0        3.70      -97.74    110.65 o 
   2  13   0     9187.31    10377.85    138.86 o 
   4  13   0     6522.51     7038.87    100.14 o 
   6  13   0      679.50      711.81     38.19 o 
   8  13   0        4.20      -53.88     42.97 o 
  10  13   0     1901.40     1714.12     82.08 o 
  12  13   0      380.14      506.50     95.02 o 
  14  13   0       80.89       19.32    117.59 o 
   0  14   0       27.59        2.78     39.21 o 
   2  14   0    45943.29    45181.02    535.82 o 
   4  14   0       21.85       18.43     27.79 o 
   6  14   0    22345.92    21433.31    294.63 o 
   8  14   0       92.88        5.02     46.35 o 
  10  14   0     7587.38     8541.47    303.05 o 
  12  14   0       32.08       35.37     87.06 o 
   2  15   0       73.52      103.33     28.55 o 
   4  15   0      211.64      130.57     31.17 o 
   6  15   0     4630.21     4251.92    101.57 o 
   8  15   0        5.06      -34.87     46.25 o 
  10  15   0       86.90      159.45     54.81 o 
  12  15   0        6.68     -115.53     81.50 o 
   0  16   0    42820.03    44588.72    827.95 o 
   2  16   0       15.59      -45.29     30.64 o 
   4  16   0     1821.21     1531.78     60.87 o 
   6  16   0        6.03      -57.28     38.19 o 
   8  16   0     7590.89     8689.69    196.69 o 
  10  16   0       15.37       12.18     54.14 o 
  12  16   0      300.43      370.71     74.91 o 
   2  17   0       54.77       27.03     33.85 o 
   4  17   0      145.49       24.59     35.91 o 
   6  17   0      537.82      467.83     50.52 o 
   8  17   0     1281.04     1111.66     74.42 o 
  10  17   0      126.53       84.26     57.50 o 
  12  17   0      150.34       72.32     99.12 o 
   0  18   0      529.20      461.78     74.09 o 
   2  18   0     1318.49     1364.24     59.72 o 
   4  18   0     1006.22      892.31     58.46 o 
   6  18   0     2140.27     1971.41     93.55 o 
   8  18   0       60.76      104.42     60.65 o 
  10  18   0       10.56       44.25     64.70 o 
  12  18   0       52.74      -70.61     83.07 o 
   2  19   0        0.76      -22.62     42.89 o 
   4  19   0      267.60      261.83     49.43 o 
   6  19   0      478.41      384.58     53.42 o 
   8  19   0      826.63      842.29     79.24 o 
  10  19   0      280.25      392.88     93.03 o 
   0  20   0     4645.66     4742.53    199.67 o 
   2  20   0      292.04      188.40     64.48 o 
   4  20   0     3036.24     3270.27    122.62 o 
   6  20   0      145.69      -17.26     49.22 o 
   8  20   0     3596.22     3592.43    182.92 o 
  10  20   0       64.32      188.19     90.95 o 
   2  21   0      531.56      520.91     61.21 o 
   4  21   0      185.99      118.74     58.85 o 
   6  21   0      438.88      433.18     69.24 o 
   8  21   0       95.42      196.91     93.56 o 
  10  21   0       44.66      180.65     95.85 o 
   0  22   0        0.80     -110.72     80.11 o 
   2  22   0     6931.24     6890.81    178.10 o 
   4  22   0      136.44       76.97     65.08 o 
   6  22   0     3715.83     4323.24    337.19 o 
   8  22   0       83.48       77.21     92.76 o 
   2  23   0      383.75      479.36     95.06 o 
   4  23   0      142.88       38.75     76.33 o 
   6  23   0       65.46      101.71     89.08 o 
   8  23   0       49.82     -123.70     93.03 o 
   0  24   0       81.71       65.01     94.54 o 
   2  24   0       89.46       88.09     90.47 o 
   4  24   0     1241.75     1479.47    130.20 o 
   6  24   0       53.77      119.30     95.36 o 
   2  25   0       83.61      152.04     95.13 o 
   4  25   0      104.53       12.14     92.28 o 
   6  25   0      119.03      189.29    101.71 o 
   0  26   0      343.33      145.25    144.10 o 
   2  26   0       69.77      108.89    100.59 o 
   4  26   0       69.70      145.65     99.27 o 
   2  27   0       16.77       59.83    102.25 o 
   2   1   1      463.50      661.84     17.04 o 
   3   1   1     7130.78     6943.01    181.57 o 
   4   1   1      129.62      178.73     19.62 o 
   5   1   1    10339.78     8464.50    173.06 o 
   6   1   1      526.30      581.57     49.69 o 
   7   1   1    14812.83    14701.33    308.80 o 
   8   1   1      399.13      439.28     99.78 o 
   9   1   1     5343.47     4739.95    124.24 o 
  10   1   1      809.89      770.71     65.94 o 
  11   1   1     1229.62     1593.93    164.72 o 
  12   1   1       29.51      156.47    132.55 o 
  13   1   1      170.59      196.99     72.44 o 
  14   1   1      242.09      468.97    177.72 o 
  16   1   1       39.95      145.88    123.32 o 
   2   2   1        8.19       -6.72      4.48 o 
   3   2   1    54955.48    60702.16    686.19 o 
   4   2   1     1325.91     1032.60     26.02 o 
   5   2   1     5140.62     4324.11     78.87 o 
   6   2   1       38.45      -28.34     35.05 o 
   7   2   1    26872.60    28016.06    485.09 o 
   8   2   1     5128.99     5012.96    101.78 o 
   9   2   1     1102.95     1125.50     45.69 o 
  10   2   1      244.14      239.30     72.94 o 
  11   2   1     8767.09     9296.01    229.84 o 
  12   2   1      434.75      407.68     61.39 o 
  13   2   1        0.22       35.24     60.01 o 
  14   2   1        4.38       32.71    102.78 o 
  15   2   1     1062.14      877.92    144.83 o 
  16   2   1      333.03      115.45    128.57 o 
   1   3   1     1903.44     2377.36     37.88 o 
   2   3   1   108692.04   108166.68    803.89 o 
   3   3   1     6405.31     7829.01     86.09 o 
   4   3   1    12330.37    13366.78    132.78 o 
   5   3   1      124.71       46.97     11.03 o 
   6   3   1        1.41      -22.98     16.19 o 
   7   3   1     2994.08     2410.90     67.37 o 
   8   3   1     1212.34     1043.96     42.33 o 
   9   3   1      182.55      149.71     24.28 o 
  10   3   1       17.99       23.43     25.70 o 
  11   3   1       18.89      -32.38     35.14 o 
  12   3   1      364.35      306.53     63.57 o 
  13   3   1      119.97      177.51     60.99 o 
  14   3   1      106.55      155.86    111.98 o 
  15   3   1       86.50      -57.52     81.47 o 
  16   3   1        6.45       81.90     88.29 o 
   0   4   1      134.23      217.91      7.85 o 
   1   4   1    54839.52    51654.32    338.02 o 
   2   4   1   169527.92   177964.02   1235.24 o 
   3   4   1    40264.43    40432.94    304.06 o 
   4   4   1      909.23      979.61     17.93 o 
   5   4   1    62025.31    61781.78    575.79 o 
   6   4   1    17957.97    18545.34    204.32 o 
   7   4   1     2879.73     2420.60     60.95 o 
   8   4   1      726.11      760.69     26.45 o 
   9   4   1    16770.48    16989.16    223.95 o 
  10   4   1     4472.53     4558.30     95.24 o 
  11   4   1      164.20      148.49     41.98 o 
  12   4   1        0.65      -63.72     42.48 o 
  13   4   1     1999.70     2338.53    127.84 o 
  14   4   1      913.87      862.97    186.58 o 
  15   4   1        0.71      -12.22     86.71 o 
   1   5   1     6744.00     6646.87     57.75 o 
   2   5   1    84722.40    87741.70    590.72 o 
   3   5   1    91782.76    98644.89    733.25 o 
   4   5   1     9226.32    10294.61     84.77 o 
   5   5   1    26702.68    27399.67    231.81 o 
   6   5   1        1.39      -17.93     11.95 o 
   7   5   1      438.75      462.69     19.34 o 
   8   5   1      854.10      888.52     24.00 o 
   9   5   1     1224.11     1358.04     34.92 o 
  10   5   1       47.57       20.70     21.99 o 
  11   5   1      603.63      527.89     43.33 o 
  12   5   1       38.45      -12.54     36.77 o 
  13   5   1       47.22      174.09     73.43 o 
  14   5   1      233.54      260.47     87.03 o 
  15   5   1        7.76       12.70     67.73 o 
   0   6   1    31999.95    34858.62    310.04 o 
   1   6   1      503.37      518.46     10.20 o 
   2   6   1      892.56      865.43     17.86 o 
   3   6   1    20243.79    23810.25    183.29 o 
   4   6   1    15676.19    14313.51    113.19 o 
   5   6   1      209.74      215.15     14.81 o 
   6   6   1       14.59      -18.88     13.97 o 
   7   6   1      166.60       81.35     15.21 o 
   8   6   1       92.48       88.05     17.50 o 
   9   6   1       73.79       -1.61     23.84 o 
  10   6   1       14.58      -31.54     21.02 o 
  11   6   1      103.44       77.70     27.13 o 
  12   6   1     1749.61     1665.66     64.89 o 
  13   6   1       10.01       21.45     55.19 o 
  14   6   1        5.70      -45.68     55.93 o 
  15   6   1      248.77      213.57     75.49 o 
   1   7   1     1182.91     1199.59     19.68 o 
   2   7   1      142.92      151.07      8.42 o 
   3   7   1     9298.49     9306.39     70.48 o 
   4   7   1      897.12     1086.48     21.31 o 
   5   7   1    10348.69    10326.28     83.25 o 
   6   7   1     2595.34     2229.57     30.82 o 
   7   7   1     4845.75     4426.64     46.80 o 
   8   7   1      238.96      176.40     16.82 o 
   9   7   1     1240.12     1185.38     28.74 o 
  10   7   1      313.78      202.55     25.69 o 
  11   7   1     1281.71     1258.01     40.99 o 
  12   7   1      303.35      263.60     41.36 o 
  13   7   1      387.50      340.53     68.10 o 
  14   7   1      212.45       93.69     63.68 o 
  15   7   1       68.59       43.36     63.22 o 
   0   8   1      107.85       94.64     12.14 o 
   1   8   1     2660.17     2925.14     28.72 o 
   2   8   1    26196.84    26700.08    175.48 o 
   3   8   1     2356.55     2317.75     29.39 o 
   4   8   1      856.24      945.13     34.86 o 
   5   8   1     2863.94     2841.90     36.77 o 
   6   8   1     1720.84     1652.22     29.59 o 
   7   8   1     1201.35     1075.93     28.11 o 
   8   8   1        2.54      -22.88     15.25 o 
   9   8   1      595.08      703.82     25.81 o 
  10   8   1      326.87      222.38     24.25 o 
  11   8   1        7.81      -32.18     28.08 o 
  12   8   1       23.44      -61.58     41.05 o 
  13   8   1      259.66      274.52    108.07 o 
  14   8   1       91.62       78.02     66.10 o 
  15   8   1        7.62     -100.25     66.83 o 
   1   9   1     1033.38      760.94     14.69 o 
   2   9   1     5111.57     6126.97     49.54 o 
   3   9   1    19475.32    20359.56    140.63 o 
   4   9   1     4301.70     4907.15     48.98 o 
   5   9   1    12281.61    13057.43    123.95 o 
   6   9   1      831.02      779.12     19.54 o 
   7   9   1     1541.49     1536.70     28.27 o 
   8   9   1       72.23       16.98     15.88 o 
   9   9   1      157.09       93.66     22.26 o 
  10   9   1      753.07      689.43     33.14 o 
  11   9   1     1211.34     1268.73     48.47 o 
  12   9   1      625.45      602.91     71.10 o 
  13   9   1      160.30       92.00     67.77 o 
  14   9   1       42.73       17.63     69.20 o 
  15   9   1       56.20       50.04     72.70 o 
   0  10   1    11439.50    10004.00    109.35 o 
   1  10   1     3706.76     3451.73     35.81 o 
   2  10   1      514.05      441.50     13.77 o 
   3  10   1    20697.55    20864.31    143.27 o 
   4  10   1    52543.19    53256.42    394.71 o 
   5  10   1     3409.28     3372.28     50.74 o 
   6  10   1       11.43      -14.26     12.87 o 
   7  10   1     5940.97     5517.24     58.59 o 
   8  10   1     2869.09     2625.50     44.36 o 
   9  10   1       75.12      -13.17     25.14 o 
  10  10   1        5.55      -40.60     27.49 o 
  11  10   1     3722.80     3820.61     82.48 o 
  12  10   1     1386.39     1250.81     85.89 o 
  13  10   1       54.55      -37.55     68.18 o 
  14  10   1       22.94      -32.14     71.82 o 
   1  11   1      254.35      194.36     12.89 o 
   2  11   1      183.30      192.81     13.08 o 
   3  11   1      193.34      143.88     13.09 o 
   4  11   1     1464.39     1611.33     30.89 o 
   5  11   1       94.11       54.12     15.60 o 
   6  11   1     3185.25     3344.49     46.12 o 
   7  11   1      302.86      235.07     17.84 o 
   8  11   1      728.06      649.53     27.76 o 
   9  11   1       37.25      -17.02     28.51 o 
  10  11   1        3.74      -46.19     30.79 o 
  11  11   1       37.27       -1.88     34.22 o 
  12  11   1       14.09       24.56     52.50 o 
  13  11   1       17.74       45.76     72.40 o 
  14  11   1        2.32       -8.09     75.01 o 
   0  12   1        0.37        7.85     20.46 o 
   1  12   1    13791.45    13439.22    117.55 o 
   2  12   1    10291.11     9673.25     89.72 o 
   3  12   1     2612.30     3064.57     45.61 o 
   4  12   1     1085.00      991.61     23.17 o 
   5  12   1     7703.94     7946.29     83.25 o 
   6  12   1     5874.84     5633.48     67.59 o 
   7  12   1     2331.54     2450.85     44.44 o 
   8  12   1      406.90      392.10     32.32 o 
   9  12   1     3927.34     4122.52     87.94 o 
  10  12   1     2272.99     2499.70     73.89 o 
  11  12   1        0.16      -51.45     34.30 o 
  12  12   1       58.33       27.43     57.15 o 
  13  12   1      369.87      304.23     70.98 o 
  14  12   1      296.68      313.29     86.24 o 
   1  13   1    15193.01    15496.64    142.39 o 
   2  13   1     2067.54     2105.79     36.24 o 
   3  13   1     1565.51     1472.01     28.87 o 
   4  13   1      751.87      679.82     21.72 o 
   5  13   1     1056.24      989.36     27.64 o 
   6  13   1     4159.55     4030.96     60.08 o 
   7  13   1     7754.81     8153.53    102.56 o 
   8  13   1       88.18       53.90     29.07 o 
   9  13   1      266.92      221.71     37.36 o 
  10  13   1      127.03       33.62     36.15 o 
  11  13   1      111.19       93.54     38.06 o 
  12  13   1      122.65       37.05     59.99 o 
  13  13   1       91.35       24.24     61.91 o 
  14  13   1       58.23      -15.38     82.39 o 
   0  14   1     4137.36     4861.42     87.53 o 
   1  14   1      150.70      131.55     20.24 o 
   2  14   1       29.71        0.95     18.78 o 
   3  14   1      693.34      683.54     24.18 o 
   4  14   1      106.63       56.75     18.68 o 
   5  14   1      179.03       99.04     19.58 o 
   6  14   1     1016.67     1007.27     34.64 o 
   7  14   1     1160.56     1164.17     41.00 o 
   8  14   1     3382.36     3289.35     87.58 o 
   9  14   1       19.67      -52.36     34.91 o 
  10  14   1       81.80       48.74     37.53 o 
  11  14   1      291.68      184.16     38.96 o 
  12  14   1        0.93      -61.71     45.23 o 
  13  14   1        5.40      -69.49     64.00 o 
   1  15   1     6036.09     6316.82     77.91 o 
   2  15   1      250.13      179.68     21.08 o 
   3  15   1     2735.60     2504.70     45.71 o 
   4  15   1      219.18      172.66     23.00 o 
   5  15   1     1539.27     1435.69     33.92 o 
   6  15   1     1729.73     1664.39     44.07 o 
   7  15   1     1610.88     1623.93     48.07 o 
   8  15   1      294.77      295.05     37.77 o 
   9  15   1     1152.47     1113.85     57.16 o 
  10  15   1      835.75      754.80     46.17 o 
  11  15   1      243.28      228.99     41.78 o 
  12  15   1       47.06       94.22     48.23 o 
  13  15   1       65.04       71.43     67.78 o 
   0  16   1       11.76       14.04     31.27 o 
   1  16   1     5211.76     5588.43     75.86 o 
   2  16   1     5266.03     5549.07    106.99 o 
   3  16   1     1159.80     1049.21     34.18 o 
   4  16   1       27.02      -32.81     21.88 o 
   5  16   1     1820.84     1912.02     47.42 o 
   6  16   1      850.78      821.61     36.84 o 
   7  16   1       68.97       77.63     31.36 o 
   8  16   1        3.01       11.80     36.31 o 
   9  16   1     1165.43     1224.30     59.26 o 
  10  16   1      904.73     1014.13     51.73 o 
  11  16   1       20.53      -22.20     39.40 o 
  12  16   1        3.18       31.86     56.19 o 
  13  16   1      490.13      566.85     78.37 o 
   1  17   1     2221.48     2218.41     47.45 o 
   2  17   1       43.53        2.15     24.59 o 
   3  17   1       66.42      -21.60     24.56 o 
   4  17   1      265.10      236.59     27.34 o 
   5  17   1     1027.40      954.64     39.40 o 
   6  17   1      113.12       51.23     29.86 o 
   7  17   1      666.12      614.62     40.67 o 
   8  17   1      182.74      235.64     40.85 o 
   9  17   1      201.42      225.15     41.83 o 
  10  17   1        1.84      -16.28     39.05 o 
  11  17   1       15.42      -25.69     45.81 o 
  12  17   1       54.33      110.00     63.36 o 
   0  18   1    14422.37    14680.75    234.44 o 
   1  18   1     3198.15     3058.31     88.34 o 
   2  18   1       67.19       57.19     28.55 o 
   3  18   1     2466.99     2448.12     57.20 o 
   4  18   1     2533.51     2313.49     71.49 o 
   5  18   1      897.78      885.23     42.92 o 
   6  18   1       17.60      -45.83     30.55 o 
   7  18   1     4293.46     4536.21     93.12 o 
   8  18   1     4221.20     4185.71    122.83 o 
   9  18   1      230.50      281.76     44.36 o 
  10  18   1       32.92       78.36     46.08 o 
  11  18   1      918.39     1004.39     74.54 o 
  12  18   1      457.49      411.76     72.58 o 
   1  19   1     1251.70     1169.48     46.95 o 
   2  19   1      144.51      114.53     30.65 o 
   3  19   1      334.46      297.63     33.71 o 
   4  19   1      460.13      443.96     38.93 o 
   5  19   1       20.06       -2.66     32.50 o 
   6  19   1      339.47      330.91     36.99 o 
   7  19   1      253.59      280.68     40.54 o 
   8  19   1       43.12       44.81     42.83 o 
   9  19   1      254.23      261.93     62.14 o 
  10  19   1      144.40      196.19     61.95 o 
  11  19   1       28.89       58.25     61.73 o 
   0  20   1        6.30      -40.90     52.20 o 
   1  20   1      246.62      171.25     36.92 o 
   2  20   1      603.24      604.78     42.86 o 
   3  20   1      935.64      820.97     41.65 o 
   4  20   1       23.33       -0.80     35.74 o 
   5  20   1     1020.97     1036.53     54.31 o 
   6  20   1     1298.68     1477.15     57.59 o 
   7  20   1        3.36      -12.43     44.41 o 
   8  20   1        1.55       54.08     61.97 o 
   9  20   1      147.64       90.80     62.53 o 
  10  20   1      362.82      446.31     69.50 o 
   1  21   1      475.50      379.54     44.27 o 
   2  21   1      440.25      419.34     42.29 o 
   3  21   1     2382.89     2264.98     77.90 o 
   4  21   1      177.80      166.04     39.49 o 
   5  21   1      761.46      810.21     53.07 o 
   6  21   1       53.42       97.36     47.42 o 
   7  21   1      167.06      172.64     54.38 o 
   8  21   1        1.09      -48.88     62.27 o 
   9  21   1      156.49      272.95     68.86 o 
  10  21   1      243.95      363.12     70.99 o 
   0  22   1      609.46      571.36     69.78 o 
   1  22   1      154.32       86.57     43.49 o 
   2  22   1      270.03      323.25     45.10 o 
   3  22   1      290.28      279.26     48.56 o 
   4  22   1      210.79      171.29     47.95 o 
   5  22   1       66.66       61.19     52.12 o 
   6  22   1        0.74       12.34     53.29 o 
   7  22   1       30.98       75.07     54.84 o 
   8  22   1       50.64      144.33     67.07 o 
   9  22   1       32.76      147.89     68.77 o 
   1  23   1     1107.30     1101.05     58.04 o 
   2  23   1      138.73      129.18     52.45 o 
   3  23   1      910.70      904.25     63.92 o 
   4  23   1       11.92      -50.05     52.63 o 
   5  23   1      351.16      420.85     61.68 o 
   6  23   1       35.70      108.99     63.46 o 
   7  23   1      210.07      212.56     86.43 o 
   8  23   1       53.10      130.44     69.58 o 
   0  24   1       50.95       21.31     66.19 o 
   1  24   1      740.02      730.33     59.29 o 
   2  24   1      633.45      578.74     63.56 o 
   3  24   1      364.61      284.15     66.27 o 
   4  24   1       59.79      -59.66     60.65 o 
   5  24   1      860.12      923.47     94.08 o 
   6  24   1      961.77     1247.95     86.40 o 
   7  24   1       86.00       93.09     82.74 o 
   1  25   1       44.16       -9.27     55.42 o 
   2  25   1       24.78      -41.24     63.54 o 
   3  25   1        4.40       35.00     64.98 o 
   4  25   1      157.66      191.18     67.54 o 
   5  25   1        0.33       41.78     76.74 o 
   6  25   1       13.39       31.82     68.60 o 
   0  26   1      773.16      758.20    113.39 o 
   1  26   1      387.55      406.61     75.04 o 
   2  26   1        0.84       29.21     68.18 o 
   3  26   1      474.43      442.45     75.36 o 
   4  26   1      634.17      852.71     87.34 o 
   1  27   1       14.65       57.52     71.80 o 
   2  27   1      220.49      262.98     75.63 o 
   2   0   2      514.39      258.29     17.04 o 
   3   0   2    61177.39    66965.71   1428.61 o 
   4   0   2    54050.95    62275.30   1941.78 o 
   5   0   2     4175.37     3305.50    118.72 o 
   6   0   2     1281.94     1111.11     85.54 o 
   7   0   2    49263.03    52776.25   1621.11 o 
   8   0   2    25504.69    27414.16    635.97 o 
   9   0   2     2358.93     2480.79    127.86 o 
  10   0   2     1465.97     1276.61     92.80 o 
  11   0   2    14416.06    15234.00    471.72 o 
  12   0   2     3148.14     3262.41    179.79 o 
  13   0   2       13.02      -47.87     61.77 o 
  14   0   2      689.56      565.99    231.74 o 
  15   0   2      146.50      215.68    116.50 o 
  16   0   2      213.27      234.04    125.42 o 
   2   1   2     6223.53     4857.90     63.86 o 
   3   1   2    23769.87    26757.54    396.57 o 
   4   1   2     4244.45     4545.65     89.82 o 
   5   1   2      726.74      732.48     64.17 o 
   6   1   2      341.06      130.12     26.40 o 
   7   1   2     1080.36     1013.59     51.71 o 
   8   1   2     1888.65     1918.62     78.19 o 
   9   1   2     2273.15     2072.21     72.57 o 
  10   1   2      757.15      693.46     38.27 o 
  11   1   2      615.21      606.46     82.08 o 
  12   1   2        0.27        1.04     54.87 o 
  13   1   2      131.93      238.05     56.09 o 
  14   1   2      220.92      222.98    117.86 o 
  15   1   2       20.01       -9.99    130.66 o 
  16   1   2       74.56      -44.65    115.45 o 
   0   2   2       13.75        6.31      3.90 o 
   1   2   2    22572.45    12940.75    326.52 o 
   2   2   2     4772.96     3388.60     39.57 o 
   3   2   2     1492.61     1299.21     24.07 o 
   4   2   2      289.38      394.85     17.56 o 
   5   2   2     4587.74     3670.81     64.39 o 
   6   2   2    12404.74    14067.25    236.77 o 
   7   2   2     2228.90     2373.16    114.68 o 
   8   2   2       26.36       16.81     84.70 o 
   9   2   2     5837.53     5792.27     99.73 o 
  10   2   2       98.67       77.61     31.18 o 
  11   2   2       43.75       62.71     42.11 o 
  12   2   2      553.36      575.53     68.70 o 
  13   2   2     1225.24     1280.35    136.11 o 
  14   2   2      342.98      467.77    174.74 o 
  15   2   2        5.81      -78.71    116.50 o 
  16   2   2        1.91      121.45     87.11 o 
   1   3   2    21893.31    19085.96    162.43 o 
   2   3   2    43342.88    47213.86    348.74 o 
   3   3   2    53648.65    54371.76    449.89 o 
   4   3   2       16.68       -6.30      8.64 o 
   5   3   2    14620.56    14146.47    150.27 o 
   6   3   2       39.76       53.97     15.23 o 
   7   3   2     9311.57     9513.31    183.76 o 
   8   3   2      467.29      443.07     42.47 o 
   9   3   2     7036.85     7109.25    114.94 o 
  10   3   2       36.29        8.34     23.89 o 
  11   3   2     1653.78     1554.77     69.63 o 
  12   3   2     1847.85     1710.99    172.65 o 
  13   3   2        3.11       37.44     77.17 o 
  14   3   2      309.47      347.99     87.26 o 
  15   3   2       69.43      -29.44     78.04 o 
   0   4   2    49500.61    54835.58    507.29 o 
   1   4   2    10754.28    13393.63     91.95 o 
   2   4   2       47.18      -13.41      8.94 o 
   3   4   2    18256.98    22006.18    171.69 o 
   4   4   2    26350.79    26787.58    220.61 o 
   5   4   2     3922.46     4054.78     60.24 o 
   6   4   2      107.31       80.03     32.45 o 
   7   4   2     1769.28     1710.75     49.85 o 
   8   4   2     2593.14     2206.65     57.25 o 
   9   4   2      356.32      325.19     39.32 o 
  10   4   2      164.29      337.30     82.42 o 
  11   4   2      168.84      152.33     42.76 o 
  12   4   2      904.24      750.29     45.26 o 
  13   4   2        6.81       27.11     63.12 o 
  14   4   2       51.44      135.33     65.83 o 
  15   4   2       68.99      117.06     80.26 o 
   1   5   2    94149.00   102460.69    669.76 o 
   2   5   2     4679.82     5173.94     40.78 o 
   3   5   2    30212.98    29943.97    227.27 o 
   4   5   2     5204.80     5434.19     49.15 o 
   5   5   2    11709.60    10646.57     93.87 o 
   6   5   2        1.01      -23.36     15.57 o 
   7   5   2     6190.14     5950.77     84.26 o 
   8   5   2      384.27      245.03     18.45 o 
   9   5   2     4495.75     4959.10     73.13 o 
  10   5   2        1.43      -34.35     24.91 o 
  11   5   2      838.67      735.85     34.98 o 
  12   5   2       29.17       56.56     37.79 o 
  13   5   2      573.38      618.94     81.23 o 
  14   5   2        0.78      -53.88    129.06 o 
  15   5   2      138.61       69.40    116.05 o 
   0   6   2      727.80      667.40     16.54 o 
   1   6   2     3973.74     3872.88     32.02 o 
   2   6   2     1877.78     2506.07     43.58 o 
   3   6   2    24676.86    24716.40    178.34 o 
   4   6   2        0.21      -13.29      8.86 o 
   5   6   2    47619.29    49628.69    383.89 o 
   6   6   2     6235.23     6577.74     65.60 o 
   7   6   2      791.97      540.77     19.82 o 
   8   6   2      725.50      688.67     21.22 o 
   9   6   2    11909.14    12288.20    133.03 o 
  10   6   2     8083.11     7919.00    107.36 o 
  11   6   2      189.78      228.01     29.64 o 
  12   6   2       11.36      -50.83     33.89 o 
  13   6   2     3370.41     3758.33    119.75 o 
  14   6   2       72.46       27.55     71.00 o 
  15   6   2        3.14        2.89     71.67 o 
   1   7   2       96.78        8.74      7.82 o 
   2   7   2        2.23        5.87      7.57 o 
   3   7   2     1243.61     1171.07     32.11 o 
   4   7   2      496.19      544.57     14.83 o 
   5   7   2      555.95      714.94     20.78 o 
   6   7   2      236.49      287.87     19.70 o 
   7   7   2      257.79      209.83     17.32 o 
   8   7   2     2178.78     2001.67     40.91 o 
   9   7   2        0.05       43.05     28.36 o 
  10   7   2      314.34      329.18     28.18 o 
  11   7   2      110.61       93.05     25.70 o 
  12   7   2      137.54       61.92     36.17 o 
  13   7   2       19.82       82.94     48.15 o 
  14   7   2        2.36      -37.29     82.86 o 
  15   7   2        4.42      -22.04     62.31 o 
   0   8   2      339.87      220.01     14.67 o 
   1   8   2     6022.49     5886.71     47.35 o 
   2   8   2      321.12      321.73     10.79 o 
   3   8   2    92519.15    97246.63    662.11 o 
   4   8   2       84.71      -30.30     20.38 o 
   5   8   2    20508.15    21594.22    171.15 o 
   6   8   2      176.40      123.07     12.49 o 
   7   8   2    23236.50    23910.93    203.49 o 
   8   8   2      906.33      956.11     23.11 o 
   9   8   2       90.42       39.02     19.01 o 
  10   8   2       96.76       94.28     24.70 o 
  11   8   2     2445.84     2522.56     73.90 o 
  12   8   2      824.96      791.19     73.67 o 
  13   8   2        9.48      -23.03     59.31 o 
  14   8   2        1.07      -36.54     63.93 o 
  15   8   2     1147.71     1018.87     86.31 o 
   1   9   2     7838.23     8179.29     63.71 o 
   2   9   2        4.28      -13.49      8.99 o 
   3   9   2    15859.66    17325.09    123.09 o 
   4   9   2      461.00      480.63     18.10 o 
   5   9   2    37237.68    39460.71    327.15 o 
   6   9   2        0.87       28.14     13.57 o 
   7   9   2     4820.34     4771.50     55.26 o 
   8   9   2     1028.99     1072.19     26.09 o 
   9   9   2      325.22      374.31     26.00 o 
  10   9   2     1553.66     1594.99     43.90 o 
  11   9   2        5.08      -48.37     32.25 o 
  12   9   2      245.54      149.80     49.40 o 
  13   9   2      373.17      320.95     70.76 o 
  14   9   2       71.64      -45.36     67.22 o 
  15   9   2       42.93       -4.08     71.55 o 
   0  10   2        0.54      -22.35     14.90 o 
   1  10   2      139.18       36.42     10.57 o 
   2  10   2      279.12      262.24     14.18 o 
   3  10   2        0.85      -15.98     10.65 o 
   4  10   2        0.37      -16.32     10.88 o 
   5  10   2      625.36      575.04     18.56 o 
   6  10   2      784.43      778.46     21.37 o 
   7  10   2        3.31       -8.04     15.55 o 
   8  10   2      370.97      343.88     22.25 o 
   9  10   2      206.87      183.40     27.81 o 
  10  10   2       13.75       -4.71     28.48 o 
  11  10   2        3.24      -46.80     31.20 o 
  12  10   2       41.87        3.52     50.28 o 
  13  10   2      270.32      289.67     73.37 o 
  14  10   2        1.55      -75.88     70.67 o 
   1  11   2    17189.31    18977.70    138.97 o 
   2  11   2      540.77      488.13     15.59 o 
   3  11   2     5773.35     6044.40     64.61 o 
   4  11   2      874.85      882.71     19.85 o 
   5  11   2     6709.49     7221.90     75.27 o 
   6  11   2     1512.45     1336.62     28.67 o 
   7  11   2     6075.41     6131.68     67.92 o 
   8  11   2     1362.50     1473.97     36.36 o 
   9  11   2     1143.54     1145.41     43.48 o 
  10  11   2     1359.86     1446.22     56.96 o 
  11  11   2      538.04      614.92     41.39 o 
  12  11   2       25.09      -60.24     51.63 o 
  13  11   2      349.28      281.56     68.00 o 
  14  11   2       11.81       84.19     77.03 o 
   0  12   2       21.95      -16.59     19.79 o 
   1  12   2     9681.29    10449.69     97.43 o 
   2  12   2       45.70       19.24     14.91 o 
   3  12   2      111.94       24.30     13.79 o 
   4  12   2     1420.93     1378.12     30.24 o 
   5  12   2     1302.64     1322.62     36.47 o 
   6  12   2      108.88      108.95     19.20 o 
   7  12   2     6102.74     6525.82     78.76 o 
   8  12   2     4347.17     4577.82     80.33 o 
   9  12   2       35.92      -15.40     32.61 o 
  10  12   2       26.96      -39.30     33.72 o 
  11  12   2      581.79      596.55     43.10 o 
  12  12   2       89.36       80.91     57.28 o 
  13  12   2       48.47       20.68     67.30 o 
  14  12   2        0.14      -61.42     77.93 o 
   1  13   2     7447.61     7758.05     81.93 o 
   2  13   2       39.43       -1.73     16.29 o 
   3  13   2     4028.09     4107.97     51.75 o 
   4  13   2     1610.77     1593.92     30.57 o 
   5  13   2     4497.54     4689.48     60.51 o 
   6  13   2      672.58      652.10     28.10 o 
   7  13   2     4288.74     4455.99     72.64 o 
   8  13   2        7.75      -41.42     27.61 o 
   9  13   2     1390.07     1345.46     50.07 o 
  10  13   2       10.76      -50.00     33.33 o 
  11  13   2      119.63      106.24     36.13 o 
  12  13   2       14.07      -15.93     48.62 o 
  13  13   2        5.09        4.18     68.93 o 
  14  13   2        1.80      -10.97     82.65 o 
   0  14   2      683.73      672.61     34.50 o 
   1  14   2    11405.77    10787.29    106.98 o 
   2  14   2     3959.75     3441.93     54.28 o 
   3  14   2     1767.84     1643.26     36.24 o 
   4  14   2       19.42      -26.82     17.88 o 
   5  14   2    10915.72    11473.92    116.56 o 
   6  14   2     3806.47     3643.62     63.94 o 
   7  14   2     1653.02     1592.19     43.77 o 
   8  14   2       36.29       27.20     31.81 o 
   9  14   2     5223.81     5549.61    105.39 o 
  10  14   2      172.47       43.16     37.62 o 
  11  14   2       79.11       32.27     37.17 o 
  12  14   2      107.22       18.13     47.14 o 
  13  14   2     1346.57     1465.83    108.41 o 
   1  15   2     1132.95      952.16     28.64 o 
   2  15   2       17.40      -28.63     19.09 o 
   3  15   2        6.00      -29.78     19.85 o 
   4  15   2        4.15      -30.80     20.53 o 
   5  15   2      371.87      275.88     23.78 o 
   6  15   2      214.98       85.96     27.38 o 
   7  15   2      736.84      711.48     37.94 o 
   8  15   2      125.69       77.32     33.23 o 
   9  15   2      310.83      247.22     41.40 o 
  10  15   2       93.06       25.93     38.78 o 
  11  15   2        1.60       39.21     38.90 o 
  12  15   2       93.59       80.07     53.66 o 
  13  15   2       26.67      119.70    103.38 o 
   0  16   2     2072.15     1754.70     53.52 o 
   1  16   2     4073.18     3971.93     61.77 o 
   2  16   2        5.71      -33.12     22.08 o 
   3  16   2     2885.93     2675.01     64.05 o 
   4  16   2     1320.33     1271.91     44.29 o 
   5  16   2      844.77      745.11     35.31 o 
   6  16   2        6.17       17.70     27.53 o 
   7  16   2     2936.85     3035.59     86.57 o 
   8  16   2       39.91      -53.12     35.42 o 
   9  16   2      107.78       36.96     38.89 o 
  10  16   2       59.32       46.81     39.71 o 
  11  16   2      991.73     1082.83     55.74 o 
  12  16   2      105.12      133.67     52.97 o 
  13  16   2        5.54        0.25     70.23 o 
   1  17   2     5108.37     5159.82     74.75 o 
   2  17   2      921.90      916.84     35.05 o 
   3  17   2     3525.17     3436.52     89.65 o 
   4  17   2       65.22        3.80     25.75 o 
   5  17   2     2194.35     2280.52     53.60 o 
   6  17   2     1005.95     1103.83     46.45 o 
   7  17   2       59.67       98.74     33.09 o 
   8  17   2        4.12      -16.22     37.45 o 
   9  17   2     1309.36     1353.39     57.52 o 
  10  17   2       57.76      118.08     42.58 o 
  11  17   2      218.92      246.78     53.07 o 
  12  17   2      115.39      139.06     64.04 o 
   0  18   2        1.33       32.31     38.10 o 
   1  18   2      326.97      262.24     29.33 o 
   2  18   2      177.25      126.15     28.68 o 
   3  18   2       73.04       11.05     27.59 o 
   4  18   2        5.06      -27.65     29.33 o 
   5  18   2      298.70      211.69     33.97 o 
   6  18   2       40.82      -47.72     31.81 o 
   7  18   2      230.18      231.68     38.11 o 
   8  18   2       75.46      118.05     42.60 o 
   9  18   2      468.27      543.73     51.98 o 
  10  18   2      163.51      221.25     53.18 o 
  11  18   2       11.62       85.05     58.78 o 
  12  18   2        1.40       50.07     65.97 o 
   1  19   2     2611.88     2476.00     60.49 o 
   2  19   2       24.13      -22.26     28.81 o 
   3  19   2     4279.74     4775.50     83.87 o 
   4  19   2      337.83      353.83     37.07 o 
   5  19   2     1800.43     1678.92     55.09 o 
   6  19   2      532.98      530.94     40.59 o 
   7  19   2     1430.09     1385.96     57.36 o 
   8  19   2      229.53      269.92     52.54 o 
   9  19   2      680.34      596.79     68.02 o 
  10  19   2       21.30       83.12     61.13 o 
  11  19   2      387.76      645.97     71.51 o 
   0  20   2      974.89      839.30     68.42 o 
   1  20   2     1630.33     1644.06     54.72 o 
   2  20   2        2.65      -39.76     32.66 o 
   3  20   2     2330.00     2568.92     63.40 o 
   4  20   2     1369.78     1363.03     52.67 o 
   5  20   2      217.63      222.14     38.56 o 
   6  20   2      104.61      121.19     39.73 o 
   7  20   2     1475.25     1680.62     91.79 o 
   8  20   2      514.27      508.64     70.26 o 
   9  20   2      121.94       87.12     62.54 o 
  10  20   2        0.41      140.52     64.57 o 
   1  21   2       64.43       -7.52     38.26 o 
   2  21   2       97.81       66.56     36.52 o 
   3  21   2     1642.71     1673.52     61.72 o 
   4  21   2       69.84       12.57     38.14 o 
   5  21   2      173.56      176.66     40.65 o 
   6  21   2       35.12       -2.44     46.51 o 
   7  21   2       38.41       15.34     51.10 o 
   8  21   2        0.74       -9.89     62.59 o 
   9  21   2        3.12      130.51     64.93 o 
  10  21   2       11.44      120.76     67.45 o 
   0  22   2       27.50       69.76     61.46 o 
   1  22   2      895.75      822.98     52.61 o 
   2  22   2     2087.86     1993.50     68.78 o 
   3  22   2     2037.87     2076.80     68.70 o 
   4  22   2       18.01      -19.16     42.14 o 
   5  22   2     1510.27     1739.67     87.05 o 
   6  22   2      144.44       42.72     55.10 o 
   7  22   2       66.42       54.49     59.97 o 
   8  22   2        0.81       -4.41     68.13 o 
   9  22   2     1439.26     1548.11    107.90 o 
   1  23   2      195.05      164.52     46.56 o 
   2  23   2        9.39        4.12     50.16 o 
   3  23   2      437.59      428.68     55.03 o 
   4  23   2      137.02      163.59     56.29 o 
   5  23   2      373.14      419.80     61.58 o 
   6  23   2       19.01       36.82     62.21 o 
   7  23   2       28.55       16.34     64.44 o 
   8  23   2       17.46       95.65     67.95 o 
   0  24   2      357.86      331.17     88.82 o 
   1  24   2      195.68      141.34     51.01 o 
   2  24   2        8.90       25.56     53.45 o 
   3  24   2      196.62      131.65     63.46 o 
   4  24   2        5.73       96.45     62.12 o 
   5  24   2       12.35      -28.93     60.41 o 
   6  24   2        0.15      156.13     75.07 o 
   7  24   2      155.16      156.84     83.00 o 
   1  25   2      538.71      484.43     62.72 o 
   2  25   2      119.13       30.01     65.03 o 
   3  25   2      308.78      519.50     73.42 o 
   4  25   2       40.89      100.10     66.27 o 
   5  25   2      957.12     1273.06    104.24 o 
   6  25   2       29.76       72.33     72.10 o 
   0  26   2        1.11      132.28    100.66 o 
   1  26   2        8.12      200.00     70.61 o 
   2  26   2      113.44      156.78     70.51 o 
   3  26   2      103.13      159.75     70.73 o 
   4  26   2       15.28      173.35     71.03 o 
   1  27   2      948.63     1198.65     90.47 o 
   2  27   2       44.13       66.39     72.13 o 
   1   1   3      544.75      854.35     21.32 o 
   2   1   3     3693.90     2617.68     28.86 o 
   3   1   3      869.56     1110.85     22.37 o 
   4   1   3       89.57      114.77     11.61 o 
   5   1   3     1090.62      853.43     27.94 o 
   6   1   3     1266.81     1051.75     30.92 o 
   7   1   3        8.59       -9.32     18.86 o 
   8   1   3     1977.86     1817.77     51.99 o 
   9   1   3     1016.76     1212.96     46.98 o 
  10   1   3     3050.58     2880.33     68.84 o 
  11   1   3       12.07       71.70     29.58 o 
  12   1   3     1996.08     1698.35    121.68 o 
  13   1   3      171.23      215.50     50.81 o 
  14   1   3     1267.56     1231.25    282.75 o 
  15   1   3        7.45      -18.48    109.67 o 
  16   1   3      223.88      129.42     92.42 o 
   0   2   3    58615.33    56022.89    968.54 o 
   1   2   3     2213.86     2387.34     29.72 o 
   2   2   3      200.79      193.50      6.69 o 
   3   2   3    13988.75    14676.71    136.11 o 
   4   2   3    31007.03    29779.74    336.92 o 
   5   2   3       20.13      -12.55     10.62 o 
   6   2   3      724.48      737.78     22.86 o 
   7   2   3     2238.47     2486.25     50.30 o 
   8   2   3    36667.50    36405.43    510.91 o 
   9   2   3      239.55      240.98     25.24 o 
  10   2   3       35.90       32.76     26.42 o 
  11   2   3      160.50      128.47     31.17 o 
  12   2   3     2016.24     1858.47    112.28 o 
  13   2   3        0.27       45.33     46.96 o 
  14   2   3      103.27      156.47    146.26 o 
  15   2   3      255.03      115.08     86.58 o 
  16   2   3      244.17      218.80     94.50 o 
   1   3   3     3650.86     4002.57     31.21 o 
   2   3   3    32457.84    39882.50    294.44 o 
   3   3   3    32346.65    34087.05    277.75 o 
   4   3   3        4.97       -8.28     10.56 o 
   5   3   3       81.07       31.77     13.71 o 
   6   3   3    13760.16    15460.54    200.26 o 
   7   3   3      681.20      869.32     26.14 o 
   8   3   3       15.35      -27.84     18.56 o 
   9   3   3       57.99       33.29     19.77 o 
  10   3   3        2.59       -3.12     24.69 o 
  11   3   3        2.43       -9.36     30.07 o 
  12   3   3     1306.39     1295.01     97.77 o 
  13   3   3      497.92      556.60     65.29 o 
  14   3   3       37.83      292.33    263.20 o 
  15   3   3       24.01       95.08     85.22 o 
   0   4   3     3774.29     4537.45     49.29 o 
   1   4   3    17246.54    19460.91    135.24 o 
   2   4   3   480822.44   500155.53   3422.56 o 
   3   4   3    12124.32    13030.58    101.89 o 
   4   4   3        3.49      -15.78     10.52 o 
   5   4   3      703.03      823.31     22.24 o 
   6   4   3    85287.54    89309.70    863.37 o 
   7   4   3      334.03      347.15     17.60 o 
   8   4   3      126.84      122.18     18.76 o 
   9   4   3      111.59       60.21     19.61 o 
  10   4   3    14414.54    14683.62    202.03 o 
  11   4   3       12.40       19.52     27.03 o 
  12   4   3      173.38      145.11     38.00 o 
  13   4   3       41.54       10.31     51.34 o 
  14   4   3     1871.69     2094.97    313.87 o 
  15   4   3        3.25      -84.07     66.96 o 
   1   5   3    11104.84    11531.50     86.03 o 
   2   5   3    25554.62    26148.69    184.23 o 
   3   5   3     3102.38     3243.05     33.36 o 
   4   5   3     1833.32     2311.84     30.43 o 
   5   5   3       91.30      178.94     11.91 o 
   6   5   3      609.41      440.65     17.19 o 
   7   5   3       11.92       22.61      9.75 o 
   8   5   3      758.14      644.01     22.34 o 
   9   5   3       24.93       -9.83     19.04 o 
  10   5   3     2693.37     2798.99     67.26 o 
  11   5   3      757.75      660.97     47.30 o 
  12   5   3      429.84      364.50     41.48 o 
  13   5   3      206.96      191.23     68.20 o 
  14   5   3      220.13      231.73    112.16 o 
  15   5   3       55.47      -51.08     78.58 o 
   0   6   3     1456.42     1294.04     25.48 o 
   1   6   3    17585.32    17873.70    123.69 o 
   2   6   3     1639.69     2077.08     24.25 o 
   3   6   3      655.35      536.74     14.08 o 
   4   6   3    48276.54    52813.01    405.55 o 
   5   6   3     1680.72     1516.49     25.28 o 
   6   6   3       20.23       11.45     14.59 o 
   7   6   3     6936.19     7553.17     79.31 o 
   8   6   3     5960.72     6306.49     71.59 o 
   9   6   3        6.31       -8.29     26.50 o 
  10   6   3       30.89      142.95     44.62 o 
  11   6   3       47.55       63.32     26.93 o 
  12   6   3       43.60       10.70     38.72 o 
  13   6   3      140.94      301.35     86.34 o 
  14   6   3       30.64       33.72     69.29 o 
  15   6   3       60.49       58.88     75.48 o 
   1   7   3     1029.56      906.84     18.66 o 
   2   7   3     5094.47     6008.71     48.38 o 
   3   7   3      102.07       54.68      8.22 o 
   4   7   3      503.08      413.22     14.97 o 
   5   7   3    11394.64    12391.62    105.37 o 
   6   7   3     8980.41     8814.97     80.72 o 
   7   7   3      600.47      646.65     19.58 o 
   8   7   3     7253.17     7139.85     82.61 o 
   9   7   3       21.86       33.01     17.58 o 
  10   7   3     1474.01     1528.43     38.51 o 
  11   7   3       86.35       55.63     26.61 o 
  12   7   3     1201.84     1163.47     82.35 o 
  13   7   3       45.14       81.04     54.44 o 
  14   7   3      520.34      450.18     67.09 o 
  15   7   3        1.00       71.44    110.31 o 
   0   8   3     1232.73     1480.45     29.83 o 
   1   8   3      208.71      146.34     10.34 o 
   2   8   3     3925.80     2929.58     34.33 o 
   3   8   3       14.54      -16.59     11.06 o 
   4   8   3     1226.50     1453.95     32.23 o 
   5   8   3      842.95      858.37     21.86 o 
   6   8   3    19203.13    18994.42    160.78 o 
   7   8   3       63.49       28.13     14.00 o 
   8   8   3      342.18      451.54     19.07 o 
   9   8   3      244.87      208.69     20.85 o 
  10   8   3     3378.25     3526.93     65.06 o 
  11   8   3       67.06       39.40     28.92 o 
  12   8   3      145.50      114.09     48.11 o 
  13   8   3        8.40       91.25     51.78 o 
  14   8   3      129.10      110.46     65.91 o 
  15   8   3        6.41      -44.78     67.26 o 
   1   9   3     1836.11     1845.61     27.80 o 
   2   9   3      229.56      265.61     11.47 o 
   3   9   3      809.69      944.19     19.88 o 
   4   9   3     3169.03     3065.89     42.11 o 
   5   9   3    10640.08    11372.02    102.14 o 
   6   9   3     1373.29     1656.31     32.42 o 
   7   9   3      323.14      270.43     16.96 o 
   8   9   3     3134.56     2984.45     46.36 o 
   9   9   3      452.72      457.52     26.47 o 
  10   9   3     1145.04     1051.96     36.31 o 
  11   9   3       78.43       17.25     33.59 o 
  12   9   3      595.25      597.51     86.20 o 
  13   9   3       82.23       52.48     76.09 o 
  14   9   3      339.53      243.30     71.61 o 
  15   9   3        3.16      -80.18     69.83 o 
   0  10   3    65539.87    61660.02    635.49 o 
   1  10   3     1274.21     1275.58     20.62 o 
   2  10   3        3.05      -15.24     10.16 o 
   3  10   3     5619.21     5738.99     51.92 o 
   4  10   3    70233.98    67689.82    511.04 o 
   5  10   3     2474.84     2288.22     39.08 o 
   6  10   3       79.25       64.06     13.73 o 
   7  10   3     2048.30     2003.95     35.45 o 
   8  10   3    10415.91    10732.63    117.12 o 
   9  10   3        4.69       18.80     25.90 o 
  10  10   3      508.42      581.06     35.94 o 
  11  10   3       20.62      -54.54     36.36 o 
  12  10   3     4179.81     4323.96    118.95 o 
  13  10   3        1.72      -99.50     66.33 o 
  14  10   3      106.56      173.18     72.95 o 
   1  11   3       19.16      -17.20     11.47 o 
   2  11   3     1099.94     1133.84     21.44 o 
   3  11   3       57.98       48.59     12.45 o 
   4  11   3       58.70       98.73     12.55 o 
   5  11   3        3.29      -17.52     11.68 o 
   6  11   3      259.34      109.70     15.15 o 
   7  11   3       93.27       78.04     18.05 o 
   8  11   3       31.39       73.79     23.39 o 
   9  11   3       24.41      -42.02     28.01 o 
  10  11   3      347.96      265.52     35.03 o 
  11  11   3       45.40        0.38     33.98 o 
  12  11   3        3.28      -31.07     52.99 o 
  13  11   3        0.09      -43.40     61.56 o 
  14  11   3       88.74      164.22     78.26 o 
   0  12   3      929.43      616.73     29.26 o 
   1  12   3     3529.07     3525.48     47.27 o 
   2  12   3    45104.29    43962.09    346.23 o 
   3  12   3      274.71      229.97     16.35 o 
   4  12   3      316.25      288.34     17.08 o 
   5  12   3      494.00      433.26     21.52 o 
   6  12   3    11187.87    11056.58    112.90 o 
   7  12   3     1712.95     1649.45     40.20 o 
   8  12   3        9.14      -39.64     26.43 o 
   9  12   3        6.70      -46.78     31.19 o 
  10  12   3     3469.98     3923.88     82.91 o 
  11  12   3        2.04      -45.57     34.76 o 
  12  12   3        5.65       21.81     56.17 o 
  13  12   3        3.13      -35.04     81.33 o 
  14  12   3      226.28      369.90     87.39 o 
   1  13   3     2124.53     2089.47     37.25 o 
   2  13   3      534.23      487.89     21.18 o 
   3  13   3       72.97       13.40     16.91 o 
   4  13   3     2983.96     2768.03     43.84 o 
   5  13   3      176.34      120.69     17.21 o 
   6  13   3     1316.98     1295.44     37.51 o 
   7  13   3     1741.90     1757.61     45.83 o 
   8  13   3        8.47      -42.11     28.07 o 
   9  13   3       70.72      -35.23     32.67 o 
  10  13   3       61.89       46.52     34.85 o 
  11  13   3        0.12      -32.21     34.38 o 
  12  13   3      319.97      278.82     52.20 o 
  13  13   3       21.34       31.59     60.09 o 
  14  13   3      199.76      147.07     87.60 o 
   0  14   3     4388.68     4297.48     81.58 o 
   1  14   3        4.00      -26.66     17.77 o 
   2  14   3       92.92      -28.40     18.93 o 
   3  14   3        0.84      -25.95     17.30 o 
   4  14   3      110.81       54.58     19.98 o 
   5  14   3       80.05       36.01     16.30 o 
   6  14   3     1163.73     1058.59     35.42 o 
   7  14   3       69.87        4.30     27.12 o 
   8  14   3       12.31      -45.52     30.35 o 
   9  14   3      219.55      117.58     40.15 o 
  10  14   3       18.64      -54.16     36.11 o 
  11  14   3        0.38      -40.93     39.12 o 
  12  14   3       34.61        4.22     49.42 o 
  13  14   3        2.91       -6.39     73.52 o 
   1  15   3      771.94      702.82     26.34 o 
   2  15   3     1854.22     1807.62     36.65 o 
   3  15   3      527.51      407.88     25.89 o 
   4  15   3      219.77      181.99     24.22 o 
   5  15   3       25.37      -32.27     21.51 o 
   6  15   3       39.87       11.05     26.44 o 
   7  15   3      686.31      654.90     40.00 o 
   8  15   3      753.92      783.10     44.34 o 
   9  15   3     1091.26      931.22     50.35 o 
  10  15   3     1089.97      976.63     55.00 o 
  11  15   3        9.70       -1.70     41.53 o 
  12  15   3      722.93      790.20     64.43 o 
  13  15   3        0.05       17.11     66.31 o 
   0  16   3      648.66      746.53     46.46 o 
   1  16   3      853.96      795.85     28.77 o 
   2  16   3     6675.41     6679.78     86.53 o 
   3  16   3       49.77      -27.47     23.67 o 
   4  16   3        4.16      -34.17     22.78 o 
   5  16   3        5.46      -40.82     27.21 o 
   6  16   3     5360.25     5912.08     93.16 o 
   7  16   3        5.27      -13.64     32.01 o 
   8  16   3       92.05       44.95     37.22 o 
   9  16   3      623.46      654.22     49.57 o 
  10  16   3     1658.71     1821.28     65.98 o 
  11  16   3       16.38       39.86     44.16 o 
  12  16   3      115.79      173.11     63.69 o 
   1  17   3      280.04      325.66     26.79 o 
   2  17   3      446.48      367.85     29.28 o 
   3  17   3       31.65      -23.04     25.84 o 
   4  17   3      740.67      643.69     39.67 o 
   5  17   3      265.51      224.16     32.89 o 
   6  17   3      980.60      962.21     42.27 o 
   7  17   3       47.53      -50.44     33.86 o 
   8  17   3        2.24        4.11     41.28 o 
   9  17   3      165.03      161.97     45.28 o 
  10  17   3       73.00      136.31     46.20 o 
  11  17   3       40.61       80.60     50.48 o 
  12  17   3       11.60      -69.64     61.49 o 
   0  18   3    23913.90    23849.11    318.60 o 
   1  18   3      604.42      494.54     31.38 o 
   2  18   3      182.44      178.06     29.60 o 
   3  18   3      198.26      100.52     28.81 o 
   4  18   3    11311.12    11641.22    204.11 o 
   5  18   3      238.19      163.75     33.85 o 
   6  18   3      219.99       80.86     33.88 o 
   7  18   3       37.29      -54.56     36.38 o 
   8  18   3     5921.65     6347.42    127.72 o 
   9  18   3       61.80      177.03     49.51 o 
  10  18   3        6.63       50.93     50.75 o 
  11  18   3      148.40      176.91     60.87 o 
  12  18   3      712.92      820.59     81.21 o 
   1  19   3      544.58      405.42     34.66 o 
   2  19   3        6.11      -42.00     28.00 o 
   3  19   3       38.89       31.79     30.01 o 
   4  19   3       15.96      -41.47     32.39 o 
   5  19   3       14.73      -49.66     33.11 o 
   6  19   3      404.16      344.45     39.96 o 
   7  19   3       12.90      -57.71     38.47 o 
   8  19   3        5.58       99.88     49.45 o 
   9  19   3       75.95       78.32     53.52 o 
  10  19   3       95.72       58.59     60.43 o 
  11  19   3       29.97       82.76     61.86 o 
   0  20   3       27.47       -1.73     58.37 o 
   1  20   3       29.56        6.70     33.38 o 
   2  20   3     3896.78     4086.66    101.92 o 
   3  20   3      208.50      162.96     35.04 o 
   4  20   3       60.55      -13.38     34.98 o 
   5  20   3       25.95      -20.97     35.06 o 
   6  20   3      735.18      822.75     48.44 o 
   7  20   3       15.62        1.35     45.71 o 
   8  20   3        6.49       16.92     61.86 o 
   9  20   3        0.47       50.18     62.02 o 
  10  20   3       55.31      116.37     64.07 o 
   1  21   3        4.40      -53.71     35.81 o 
   2  21   3      272.81      285.86     38.92 o 
   3  21   3      250.24      260.82     43.09 o 
   4  21   3      149.19       49.21     40.16 o 
   5  21   3       19.32      -42.45     37.61 o 
   6  21   3       63.75        3.55     48.32 o 
   7  21   3        2.75      -33.52     51.51 o 
   8  21   3      483.86      471.89     71.83 o 
   9  21   3       23.14       50.57     64.78 o 
  10  21   3      241.29      227.12     70.24 o 
   0  22   3     1429.57     1315.30     83.12 o 
   1  22   3        0.08      -25.21     42.86 o 
   2  22   3      204.19      226.83     44.70 o 
   3  22   3       21.94      -39.75     41.40 o 
   4  22   3      222.48      163.58     44.71 o 
   5  22   3       53.83       50.17     49.55 o 
   6  22   3       40.12       15.37     56.64 o 
   7  22   3        0.16       35.56     58.90 o 
   8  22   3      142.90      227.82     68.37 o 
   9  22   3        8.01      116.51     69.47 o 
   1  23   3       94.17       67.09     45.25 o 
   2  23   3       99.02       85.29     51.16 o 
   3  23   3      371.84      382.34     54.74 o 
   4  23   3       34.84       27.01     53.96 o 
   5  23   3       44.64       45.65     55.20 o 
   6  23   3      459.59      523.20     70.52 o 
   7  23   3        3.79       12.16     64.34 o 
   8  23   3      331.64      348.47    104.21 o 
   0  24   3        0.07        7.82     71.03 o 
   1  24   3       10.03      -27.81     49.23 o 
   2  24   3     2989.32     3257.59    164.92 o 
   3  24   3      180.60      215.56     64.87 o 
   4  24   3        1.12       -9.70     61.96 o 
   5  24   3      103.93      135.26     62.90 o 
   6  24   3     2807.26     3351.00    144.99 o 
   7  24   3       14.18      134.23     81.90 o 
   1  25   3      167.84      192.56     57.43 o 
   2  25   3       57.29       89.52     67.23 o 
   3  25   3       91.01      192.77     68.16 o 
   4  25   3       31.07       71.43     65.23 o 
   5  25   3        1.25       49.85     77.17 o 
   6  25   3       20.96      160.76     73.70 o 
   0  26   3     2712.59     3056.18    161.98 o 
   1  26   3       86.03      149.20     70.45 o 
   2  26   3       17.07       27.20     69.10 o 
   3  26   3       52.35       98.82     69.39 o 
   4  26   3     1587.74     1808.76     97.04 o 
   1  27   3        0.69       48.66     73.04 o 
   0   0   4   129813.37    96964.63   1699.94 o 
   1   0   4    39985.42    28719.74    486.33 o 
   2   0   4     1686.52     1903.26     34.24 o 
   3   0   4     5437.44     5506.33    159.67 o 
   4   0   4     6072.02     9908.54    301.74 o 
   5   0   4     4015.41     3263.42     75.14 o 
   6   0   4      242.20      197.86     28.58 o 
   7   0   4    16388.02    15599.64    332.49 o 
   8   0   4    39070.33    40850.80    835.05 o 
   9   0   4      414.19      284.23     45.46 o 
  10   0   4        8.66      -46.67     38.82 o 
  11   0   4     2536.09     2956.33    108.79 o 
  12   0   4     1318.47     1214.10    123.01 o 
  13   0   4      111.34      123.76     93.31 o 
  14   0   4       73.94      113.93    341.62 o 
  15   0   4     3511.43     3116.54    266.05 o 
  16   0   4      257.39      206.75    139.06 o 
   2   1   4    16600.09    17075.77    153.40 o 
   3   1   4    21613.29    23377.65    234.29 o 
   4   1   4      150.42      202.35     11.35 o 
   5   1   4       39.11       27.44     10.12 o 
   6   1   4      307.16      207.19     22.53 o 
   7   1   4       46.22       52.22     21.27 o 
   8   1   4      434.30      352.65     26.33 o 
   9   1   4       74.89        4.67     24.28 o 
  10   1   4      591.88      540.50     34.89 o 
  11   1   4      128.57      133.85     32.93 o 
  12   1   4      121.70      100.26     46.63 o 
  13   1   4      215.54      169.66     52.85 o 
  14   1   4       14.38      215.53    136.34 o 
  15   1   4      148.71       29.28     89.68 o 
   0   2   4       26.25        9.44      5.59 o 
   1   2   4    10063.66     9436.56     72.21 o 
   2   2   4     2420.49     2039.82     24.15 o 
   3   2   4     9805.73    10996.45    110.39 o 
   4   2   4      126.82      137.55     10.62 o 
   5   2   4    18432.35    17970.27    209.08 o 
   6   2   4    12954.36    12551.89    167.70 o 
   7   2   4     2576.28     2656.53     79.69 o 
   8   2   4       76.46      105.94     20.76 o 
   9   2   4     3098.13     2954.77     61.56 o 
  10   2   4      611.25      531.80     35.32 o 
  11   2   4        0.28      -36.35     31.43 o 
  12   2   4      884.31      941.44     93.99 o 
  13   2   4     1356.19     1343.12    166.66 o 
  14   2   4      833.34      858.12    275.85 o 
  15   2   4        7.18       23.95     87.82 o 
   1   3   4      991.80     1886.33     19.85 o 
   2   3   4     1457.41     1319.85     21.58 o 
   3   3   4      130.53      305.98      9.25 o 
   4   3   4      796.54     1043.60     26.11 o 
   5   3   4     9248.05     8575.99     90.54 o 
   6   3   4     4377.22     4718.03     62.57 o 
   7   3   4     7788.53     7984.12    109.12 o 
   8   3   4       16.01       52.26     21.80 o 
   9   3   4     3026.04     3216.74     62.12 o 
  10   3   4      507.48      401.62     30.63 o 
  11   3   4      374.81      308.09     37.03 o 
  12   3   4      281.84      284.30     50.30 o 
  13   3   4     1276.66     1404.48    139.42 o 
  14   3   4      232.01      412.57    204.28 o 
  15   3   4      101.45      -61.37     86.52 o 
   0   4   4      514.68      356.15     12.09 o 
   1   4   4     4571.89     5376.72     42.30 o 
   2   4   4        5.15       -7.30      9.39 o 
   3   4   4      437.29      669.23     13.96 o 
   4   4   4     3932.52     5697.71     55.83 o 
   5   4   4      777.39      504.52     20.20 o 
   6   4   4      513.46      583.33     35.82 o 
   7   4   4      858.82     1243.80     27.74 o 
   8   4   4       31.34        6.98     16.17 o 
   9   4   4      128.18      168.26     21.32 o 
  10   4   4        0.90        4.74     25.36 o 
  11   4   4      506.71      611.96     34.98 o 
  12   4   4       50.06       32.97     34.37 o 
  13   4   4       12.85      132.89     58.52 o 
  14   4   4        0.08       41.54    154.48 o 
  15   4   4       17.89      -11.36     69.84 o 
   1   5   4     9313.05     8775.29     66.80 o 
   2   5   4     2109.26     2581.05     25.03 o 
   3   5   4    25142.62    23882.23    175.41 o 
   4   5   4       21.30       12.93      8.54 o 
   5   5   4     6992.99     6441.14     63.47 o 
   6   5   4     6109.72     5748.24     61.36 o 
   7   5   4       12.80       73.15     12.03 o 
   8   5   4     2464.77     2634.78     52.20 o 
   9   5   4     1967.33     1926.65     38.98 o 
  10   5   4      178.52      147.72     24.87 o 
  11   5   4        3.54       -3.17     29.65 o 
  12   5   4       88.05       41.42     38.40 o 
  13   5   4       37.87       91.78     57.12 o 
  14   5   4      138.78      294.01    162.09 o 
  15   5   4        9.97       -4.97     72.15 o 
   0   6   4      321.69      316.65     15.27 o 
   1   6   4    32531.01    32851.16    227.93 o 
   2   6   4    15517.63    13725.45     97.11 o 
   3   6   4    24858.88    25498.54    186.29 o 
   4   6   4     1479.24     1616.66     29.77 o 
   5   6   4     7517.61     6842.03     64.31 o 
   6   6   4    18655.42    18045.88    159.21 o 
   7   6   4       64.29        5.55     13.25 o 
   8   6   4      798.23      860.13     28.87 o 
   9   6   4     6675.41     6948.75     95.78 o 
  10   6   4     9448.45     9529.11    130.62 o 
  11   6   4       85.08      117.54     31.76 o 
  12   6   4       70.00       -5.04     40.90 o 
  13   6   4     3484.77     3862.24    135.05 o 
  14   6   4      342.76      322.93     95.06 o 
  15   6   4       10.53      -11.88     88.02 o 
   1   7   4     6424.64     7041.47     56.37 o 
   2   7   4     2867.34     3137.80     29.87 o 
   3   7   4     2563.86     3978.97     38.34 o 
   4   7   4      184.56      205.27     13.27 o 
   5   7   4        3.35      -15.44     10.29 o 
   6   7   4     3166.29     3240.59     44.32 o 
   7   7   4      292.32      187.24     14.92 o 
   8   7   4      630.15      620.42     22.53 o 
   9   7   4        8.19       23.11     17.92 o 
  10   7   4      282.34      278.88     25.51 o 
  11   7   4      280.77      266.35     32.21 o 
  12   7   4       74.71      120.95     47.62 o 
  13   7   4        5.05       18.89     72.68 o 
  14   7   4       84.21      125.85     75.99 o 
  15   7   4       31.17       36.17     84.73 o 
   0   8   4    39634.66    39212.88    400.61 o 
   1   8   4     5918.69     5920.13     51.04 o 
   2   8   4      103.54       61.52      9.34 o 
   3   8   4    12271.71    11955.37     88.84 o 
   4   8   4    94631.86    98865.37    711.39 o 
   5   8   4      755.17      670.80     17.96 o 
   6   8   4      907.18      945.40     25.64 o 
   7   8   4    19108.77    19637.16    173.89 o 
   8   8   4     4531.30     4393.26     56.31 o 
   9   8   4      180.47       78.13     22.05 o 
  10   8   4       99.48      127.79     26.82 o 
  11   8   4     3666.33     3677.78     83.06 o 
  12   8   4     2913.33     2980.75     98.87 o 
  13   8   4        0.13        2.66     60.16 o 
  14   8   4      189.43      111.75     86.35 o 
  15   8   4      232.71      295.58     71.77 o 
   1   9   4    13008.86    15005.34    111.63 o 
   2   9   4     2547.04     3136.20     33.56 o 
   3   9   4     1239.57     1496.04     42.22 o 
   4   9   4     2420.73     2216.65     33.61 o 
   5   9   4      796.76      954.58     30.93 o 
   6   9   4     3052.86     3162.03     41.28 o 
   7   9   4     4692.29     4894.81     55.91 o 
   8   9   4       92.85      120.02     19.19 o 
   9   9   4      684.80      881.11     31.46 o 
  10   9   4        2.97       11.16     26.08 o 
  11   9   4      559.86      553.06     42.08 o 
  12   9   4      830.55      813.57     70.86 o 
  13   9   4       51.01      -16.09     66.66 o 
  14   9   4      236.17      208.82     71.02 o 
  15   9   4       65.40       96.44     71.77 o 
   0  10   4        3.47      -23.14     15.43 o 
   1  10   4      134.69      142.08     12.11 o 
   2  10   4     4333.27     4400.72     42.19 o 
   3  10   4      492.22      473.39     15.68 o 
   4  10   4       41.93      -15.39     12.49 o 
   5  10   4     2246.71     2345.59     37.86 o 
   6  10   4      182.90      130.39     15.37 o 
   7  10   4      451.89      479.70     19.81 o 
   8  10   4      164.56      136.03     20.07 o 
   9  10   4      304.77      240.52     29.07 o 
  10  10   4     2639.85     2758.75     62.00 o 
  11  10   4       23.44       53.28     44.85 o 
  12  10   4       11.06       20.23     50.77 o 
  13  10   4      160.98      122.87     62.27 o 
  14  10   4        2.18     -118.82    106.27 o 
   1  11   4     5151.29     5983.81     57.21 o 
   2  11   4      408.72      471.30     16.36 o 
   3  11   4     2846.91     2929.67     36.88 o 
   4  11   4     2938.59     2757.47     38.69 o 
   5  11   4     2421.76     2607.33     57.92 o 
   6  11   4      738.32      733.82     24.34 o 
   7  11   4      232.59      186.13     20.09 o 
   8  11   4     1414.84     1285.55     37.35 o 
   9  11   4     1391.83     1443.87     44.91 o 
  10  11   4     1263.68     1198.62     47.84 o 
  11  11   4      387.53      304.11     44.42 o 
  12  11   4      413.46      430.12     57.26 o 
  13  11   4      204.98      115.59     65.16 o 
  14  11   4      108.96      105.08     77.27 o 
   0  12   4     2139.20     1684.44     43.16 o 
   1  12   4     7398.64     7542.79     75.97 o 
   2  12   4      277.17      209.01     18.28 o 
   3  12   4     7692.65     8440.08     77.33 o 
   4  12   4    17542.24    18101.29    152.76 o 
   5  12   4      910.77     1011.67     25.98 o 
   6  12   4       79.93       54.49     19.39 o 
   7  12   4       26.63       19.12     20.56 o 
   8  12   4     1578.65     1590.14     48.00 o 
   9  12   4      114.11      102.28     33.35 o 
  10  12   4      133.52      137.07     37.45 o 
  11  12   4     1008.27      978.89     48.71 o 
  12  12   4      593.49      506.65     52.58 o 
  13  12   4        2.96      -29.41     68.27 o 
  14  12   4       28.20       87.16     80.02 o 
   1  13   4      200.79      177.07     19.07 o 
   2  13   4     2342.77     2035.15     38.76 o 
   3  13   4       74.84       57.01     16.77 o 
   4  13   4     1396.25     1265.90     30.71 o 
   5  13   4       63.15       37.05     18.50 o 
   6  13   4       18.20      -19.16     21.93 o 
   7  13   4      156.51      173.43     27.11 o 
   8  13   4      462.60      399.34     41.66 o 
   9  13   4      233.97      314.58     40.69 o 
  10  13   4      450.85      526.68     44.23 o 
  11  13   4        1.67      -31.06     37.51 o 
  12  13   4       91.92       86.73     48.68 o 
  13  13   4      171.89      220.65     62.68 o 
  14  13   4       39.18       46.80     84.28 o 
   0  14   4      724.78      862.65     37.07 o 
   1  14   4     5304.16     4907.54     62.44 o 
   2  14   4    27775.99    27964.84    242.90 o 
   3  14   4      320.11      273.95     21.15 o 
   4  14   4        0.00        1.22     19.92 o 
   5  14   4     3240.64     3463.89     60.33 o 
   6  14   4    17614.98    17878.45    198.05 o 
   7  14   4      328.72      297.86     33.31 o 
   8  14   4       64.08      -11.73     34.06 o 
   9  14   4     2519.89     2672.15     74.43 o 
  10  14   4     2196.08     2358.49     77.28 o 
  11  14   4       29.26      -46.97     39.23 o 
  12  14   4      230.91      186.87     52.55 o 
  13  14   4      624.10      592.66     83.63 o 
   1  15   4      303.24      227.00     22.04 o 
   2  15   4     1116.15      979.25     29.15 o 
   3  15   4        1.12      -31.47     20.98 o 
   4  15   4      168.89      166.31     24.41 o 
   5  15   4      500.60      520.35     30.10 o 
   6  15   4      998.93     1035.79     39.50 o 
   7  15   4       36.72        4.35     30.77 o 
   8  15   4       19.96      -28.15     35.43 o 
   9  15   4      630.40      487.58     48.85 o 
  10  15   4      106.70       90.52     42.75 o 
  11  15   4       15.53      -23.72     41.81 o 
  12  15   4      336.06      378.55     74.38 o 
  13  15   4        1.98      122.64     67.98 o 
   0  16   4    16280.85    16985.85    224.85 o 
   1  16   4     1476.83     1355.36     34.11 o 
   2  16   4       32.37       -9.58     21.90 o 
   3  16   4     1150.53     1127.88     36.70 o 
   4  16   4     2848.05     2711.52     53.33 o 
   5  16   4      302.45      212.84     30.65 o 
   6  16   4       88.57      -21.71     29.74 o 
   7  16   4     1091.51     1221.85     47.96 o 
   8  16   4     1802.31     1847.95     60.75 o 
   9  16   4       25.28      -57.66     42.37 o 
  10  16   4       10.45      -17.58     43.90 o 
  11  16   4      591.33      562.03     56.37 o 
  12  16   4      122.82      214.43     63.61 o 
   1  17   4     2059.95     1792.63     41.13 o 
   2  17   4      850.71      803.30     32.64 o 
   3  17   4     2149.10     1894.66     46.44 o 
   4  17   4       37.15       38.81     26.37 o 
   5  17   4     1425.91     1396.74     46.49 o 
   6  17   4       18.96      -46.08     30.72 o 
   7  17   4     1292.03     1264.57     58.06 o 
   8  17   4     1033.02      865.77     53.73 o 
   9  17   4       36.29      -19.79     42.38 o 
  10  17   4      393.04      475.69     52.60 o 
  11  17   4      196.02      176.17     52.96 o 
  12  17   4      130.15      164.14     67.59 o 
   0  18   4      186.28      146.42     40.55 o 
   1  18   4       40.23       18.69     25.52 o 
   2  18   4      510.03      348.47     31.57 o 
   3  18   4      670.63      681.42     35.47 o 
   4  18   4      244.17      183.06     32.11 o 
   5  18   4      356.53      274.08     35.58 o 
   6  18   4      727.70      669.63     40.95 o 
   7  18   4       70.41       34.46     37.03 o 
   8  18   4      122.30      113.10     45.83 o 
   9  18   4       36.45       83.65     48.76 o 
  10  18   4      342.47      354.74     56.81 o 
  11  18   4       34.19       -2.01     58.71 o 
   1  19   4     1105.71     1103.64     42.01 o 
   2  19   4        6.03       -5.52     28.92 o 
   3  19   4      509.20      475.62     35.00 o 
   4  19   4       76.51      -27.57     33.30 o 
   5  19   4      139.69       66.08     35.12 o 
   6  19   4      386.39      384.92     44.43 o 
   7  19   4      203.83      160.40     41.95 o 
   8  19   4      361.48      289.05     57.85 o 
   9  19   4      468.38      526.81     69.02 o 
  10  19   4       88.85      156.83     63.32 o 
  11  19   4       12.53       -6.18     61.76 o 
   0  20   4     7421.48     7756.82    169.74 o 
   1  20   4     1295.84     1264.67     47.41 o 
   2  20   4        4.66      -48.16     32.11 o 
   3  20   4     2959.48     2929.20     77.73 o 
   4  20   4     1713.34     1823.57     56.81 o 
   5  20   4      163.17      172.36     38.01 o 
   6  20   4        0.67      -39.52     37.04 o 
   7  20   4      881.92      839.77     58.26 o 
   8  20   4     2642.40     2816.73    105.91 o 
   9  20   4       63.46       62.51     62.63 o 
  10  20   4        3.05       14.27     63.42 o 
   1  21   4        1.37      -49.23     35.88 o 
   2  21   4       51.97      -18.07     35.13 o 
   3  21   4        1.15       51.85     39.28 o 
   4  21   4       46.30       48.09     38.31 o 
   5  21   4       30.86       19.41     37.86 o 
   6  21   4      193.23      122.41     48.67 o 
   7  21   4       18.47       50.73     57.50 o 
   8  21   4      144.47      168.03     66.11 o 
   9  21   4        1.63      115.62     66.11 o 
  10  21   4        2.24       73.67     67.32 o 
   0  22   4        1.61      -41.83     64.03 o 
   1  22   4     1044.39     1158.29     54.70 o 
   2  22   4     5806.71     6621.47    120.65 o 
   3  22   4      185.51      198.81     45.08 o 
   4  22   4       43.98      -35.76     41.69 o 
   5  22   4     1142.19     1290.98     67.60 o 
   6  22   4     1136.85     1492.79     80.54 o 
   7  22   4      112.08      148.10     61.42 o 
   8  22   4       43.51        4.18     65.31 o 
   9  22   4      328.85      369.33     74.06 o 
   1  23   4      449.73      487.23     50.96 o 
   2  23   4      229.60      322.18     51.06 o 
   3  23   4       86.24       10.44     49.59 o 
   4  23   4       22.61       28.43     53.35 o 
   5  23   4      556.46      504.87     67.25 o 
   6  23   4       24.29       34.46     62.58 o 
   7  23   4       64.88      126.24     68.31 o 
   8  23   4       71.06      260.21     76.60 o 
   0  24   4      716.89      754.69     79.26 o 
   1  24   4        0.49      -45.85     48.89 o 
   2  24   4       55.16      183.88     55.63 o 
   3  24   4       36.61       82.02     62.33 o 
   4  24   4      466.94      555.67     71.44 o 
   5  24   4       12.39      134.14     65.72 o 
   6  24   4       27.79       98.80     66.95 o 
   7  24   4      133.62      308.28     86.25 o 
   1  25   4      565.28      691.57     73.34 o 
   2  25   4       11.78       51.33     66.28 o 
   3  25   4      320.73      413.25     72.13 o 
   4  25   4      247.70      267.07     70.72 o 
   5  25   4      134.96      237.76     75.59 o 
   6  25   4      194.64      269.49     78.14 o 
   0  26   4       63.76      101.94     97.97 o 
   1  26   4      328.15      419.45     76.17 o 
   2  26   4       68.02      128.01     71.54 o 
   3  26   4      254.46      275.44     73.35 o 
   4  26   4       11.91        7.56     68.73 o 
   1  27   4       49.66       52.17     72.91 o 
   1   1   5    42194.30    41380.19    315.69 o 
   2   1   5     7652.73     9672.98     80.21 o 
   3   1   5     5069.69     4933.99     55.09 o 
   4   1   5     1619.84     1754.10     28.89 o 
   5   1   5     6900.55     7055.66     88.34 o 
   6   1   5     1316.99     1047.93     28.29 o 
   7   1   5    14654.88    14879.38    207.63 o 
   8   1   5      343.42      347.81     22.31 o 
   9   1   5     3006.40     2960.02     58.63 o 
  10   1   5      300.90      222.54     33.21 o 
  11   1   5     1011.18      951.42     46.63 o 
  12   1   5      153.28      137.71     50.07 o 
  13   1   5        8.62       19.95     67.40 o 
  14   1   5      229.81      400.55    213.67 o 
  15   1   5      134.80       54.74     94.17 o 
   0   2   5    35493.54    28605.74    280.39 o 
   1   2   5      168.35       42.67      5.41 o 
   2   2   5       16.37       26.04      8.01 o 
   3   2   5    10122.56    10501.60     94.03 o 
   4   2   5     2691.92     3436.81     42.11 o 
   5   2   5      420.12      472.92     20.32 o 
   6   2   5      121.52      121.18     16.23 o 
   7   2   5     6288.77     5935.12     84.76 o 
   8   2   5       40.41      -24.61     17.12 o 
   9   2   5      519.67      556.61     29.72 o 
  10   2   5        0.56      -43.49     33.19 o 
  11   2   5     5371.74     5755.75    115.56 o 
  12   2   5      499.01      409.17     54.63 o 
  13   2   5        1.30       54.64     66.75 o 
  14   2   5       24.20      179.01    148.23 o 
  15   2   5     1157.25     1019.37    117.49 o 
   1   3   5    42157.38    45736.57    332.02 o 
   2   3   5    26670.08    31432.70    225.42 o 
   3   3   5     4909.85     6067.75     66.06 o 
   4   3   5     3573.12     4487.68     49.57 o 
   5   3   5     9868.87     9535.61     98.35 o 
   6   3   5     4903.47     4407.17     56.62 o 
   7   3   5     3300.90     3755.35     63.13 o 
   8   3   5      667.85      598.38     25.27 o 
   9   3   5      182.55      200.39     31.57 o 
  10   3   5      302.33      332.51     31.29 o 
  11   3   5      131.80      156.29     36.17 o 
  12   3   5        0.07      -40.94     42.23 o 
  13   3   5        1.00      123.00     68.58 o 
  14   3   5       76.24      181.78    114.75 o 
  15   3   5        0.48      -46.35     91.27 o 
   0   4   5       57.81       39.98      9.90 o 
   1   4   5    17751.32    16943.13    120.85 o 
   2   4   5      903.35     1335.14     18.66 o 
   3   4   5     6933.68     6771.66     56.19 o 
   4   4   5     1014.85     1052.11     18.37 o 
   5   4   5    56888.65    58388.75    497.68 o 
   6   4   5     1064.67     1224.09     24.81 o 
   7   4   5     1705.38     1553.31     42.83 o 
   8   4   5      502.03      473.25     20.57 o 
   9   4   5    14102.47    14361.29    174.32 o 
  10   4   5     1296.47     1268.21     46.27 o 
  11   4   5       86.96      135.96     32.32 o 
  12   4   5      544.47      478.88     47.78 o 
  13   4   5     3927.73     4395.41    187.27 o 
  14   4   5      285.75      286.34    119.50 o 
  15   4   5       27.29       12.79     71.26 o 
   1   5   5     3017.14     2844.98     27.73 o 
   2   5   5      205.07      388.43      9.52 o 
   3   5   5    16423.34    18324.07    140.24 o 
   4   5   5     3107.21     3348.28     35.13 o 
   5   5   5     4180.73     4081.14     44.44 o 
   6   5   5     1501.89     1112.49     24.02 o 
   7   5   5       24.42       21.46     12.94 o 
   8   5   5        2.52       18.36     12.15 o 
   9   5   5      565.37      632.95     34.84 o 
  10   5   5      372.76      490.85     55.28 o 
  11   5   5      837.61      793.53     40.76 o 
  12   5   5     1113.88     1039.48     52.71 o 
  13   5   5      564.08      744.16     82.39 o 
  14   5   5       55.27      117.83    123.50 o 
  15   5   5        0.87       45.28     73.75 o 
   0   6   5     4570.46     4491.00     57.43 o 
   1   6   5     7231.62     6910.74     56.51 o 
   2   6   5       26.40       88.63      8.05 o 
   3   6   5    17695.31    16991.54    125.32 o 
   4   6   5     5738.00     6230.90     55.30 o 
   5   6   5      350.09      152.43     12.33 o 
   6   6   5      132.71       56.81     18.51 o 
   7   6   5    13216.67    13101.12    131.92 o 
   8   6   5     2407.26     2745.91     48.16 o 
   9   6   5       15.10       -0.50     21.94 o 
  10   6   5       91.74       58.26     25.67 o 
  11   6   5     2640.02     2788.63     74.34 o 
  12   6   5      248.03      211.24     47.74 o 
  13   6   5        9.51        5.71     62.47 o 
  14   6   5       10.86       67.62     71.53 o 
  15   6   5     1171.41     1128.17    100.61 o 
   1   7   5    18765.02    18165.23    132.65 o 
   2   7   5     6829.66     7461.58     60.32 o 
   3   7   5    36539.23    37187.61    262.64 o 
   4   7   5     1735.15     1588.24     28.43 o 
   5   7   5     9145.28     7923.38     77.38 o 
   6   7   5      272.15      258.16     14.78 o 
   7   7   5     5203.29     5541.02    104.30 o 
   8   7   5      136.46       46.68     16.38 o 
   9   7   5     2145.86     1951.75     43.91 o 
  10   7   5      770.82      758.42     34.06 o 
  11   7   5     2043.94     2206.11     89.10 o 
  12   7   5      557.32      512.69     54.70 o 
  13   7   5      422.52      543.37     77.77 o 
  14   7   5       91.53      107.80     77.04 o 
  15   7   5        2.22       41.83     82.71 o 
   0   8   5       24.91       75.78     15.22 o 
   1   8   5     2109.49     2217.85     27.83 o 
   2   8   5    25866.11    25415.24    175.43 o 
   3   8   5     3044.77     3516.45     36.04 o 
   4   8   5      908.07      683.68     29.20 o 
   5   8   5      100.98       29.65     12.55 o 
   6   8   5     3245.46     3303.99     44.86 o 
   7   8   5      180.59      167.46     15.86 o 
   8   8   5       39.06       27.28     17.27 o 
   9   8   5     2169.24     2139.11     46.57 o 
  10   8   5     1530.19     1390.77     51.43 o 
  11   8   5      170.92      213.16     38.14 o 
  12   8   5       16.45       86.88     64.71 o 
  13   8   5      411.33      467.12     57.83 o 
  14   8   5       10.62      -72.29     81.35 o 
  15   8   5       11.58      126.28     86.71 o 
   1   9   5    13463.63    14054.94    106.99 o 
   2   9   5     5749.58     6443.34     53.96 o 
   3   9   5    32370.59    32485.11    227.12 o 
   4   9   5      321.97      126.02     14.93 o 
   5   9   5     6259.47     6979.89     70.67 o 
   6   9   5       15.03        7.38     12.63 o 
   7   9   5     2830.32     2633.62     41.06 o 
   8   9   5       27.39       -2.78     17.68 o 
   9   9   5      169.63      141.64     26.86 o 
  10   9   5       10.05        5.90     33.24 o 
  11   9   5      763.58      798.40     45.85 o 
  12   9   5       77.92       11.77     49.32 o 
  13   9   5      269.15      297.95     55.39 o 
  14   9   5        2.44       54.10     68.59 o 
  15   9   5        8.21      105.41     74.01 o 
   0  10   5     9818.49     8673.48    101.47 o 
   1  10   5     9425.48     9197.06     75.64 o 
   2  10   5       58.35      121.39     12.42 o 
   3  10   5    26592.24    27772.18    202.94 o 
   4  10   5      328.45      646.50     17.97 o 
   5  10   5     4459.38     4664.13     53.84 o 
   6  10   5       49.91       98.14     16.12 o 
   7  10   5    13561.53    13889.99    127.41 o 
   8  10   5     1601.18     1583.27     36.09 o 
   9  10   5      442.66      414.13     31.88 o 
  10  10   5      333.17      439.60     33.62 o 
  11  10   5    10265.67    10701.96    177.33 o 
  12  10   5       14.96      -10.58     48.44 o 
  13  10   5       60.14       58.50     61.72 o 
  14  10   5        0.08       -9.47     71.28 o 
   1  11   5      528.37      627.18     19.28 o 
   2  11   5      428.75      413.45     16.41 o 
   3  11   5      676.58      571.46     17.76 o 
   4  11   5      227.70      184.37     13.75 o 
   5  11   5      239.14      260.09     17.10 o 
   6  11   5        1.79      -21.67     14.45 o 
   7  11   5      876.84      849.62     27.32 o 
   8  11   5      366.44      198.77     26.66 o 
   9  11   5       16.13      108.94     31.82 o 
  10  11   5      783.23      764.26     42.99 o 
  11  11   5       13.53       50.35     42.24 o 
  12  11   5       47.52       -2.29     49.32 o 
  13  11   5       28.00       15.90     64.38 o 
  14  11   5       79.58       91.14     76.49 o 
   0  12   5        0.63        1.01     22.09 o 
   1  12   5    20613.53    20883.68    180.17 o 
   2  12   5       91.47      126.96     17.19 o 
   3  12   5     2799.43     2732.63     38.73 o 
   4  12   5      666.52      591.92     21.48 o 
   5  12   5    12500.50    12967.76    124.61 o 
   6  12   5      765.87      784.95     28.40 o 
   7  12   5        4.73      -33.56     22.37 o 
   8  12   5      212.88      214.42     33.37 o 
   9  12   5     9632.45    10089.70    155.06 o 
  10  12   5      130.03       52.04     37.08 o 
  11  12   5        2.51      -41.29     35.69 o 
  12  12   5        3.36        2.62     45.34 o 
  13  12   5     1184.60     1187.21     89.44 o 
  14  12   5       77.55      103.30     80.62 o 
   1  13   5    17947.27    17939.50    161.86 o 
   2  13   5       35.10      -12.93     17.41 o 
   3  13   5     3050.81     2570.93     46.53 o 
   4  13   5       27.44       22.88     16.85 o 
   5  13   5     3675.06     3768.46     61.01 o 
   6  13   5     1558.42     1496.51     38.44 o 
   7  13   5     3177.43     2987.41     60.12 o 
   8  13   5     2082.00     2158.13     74.93 o 
   9  13   5     1433.63     1373.88     54.43 o 
  10  13   5        6.79      -50.17     36.74 o 
  11  13   5      122.49      133.22     39.28 o 
  12  13   5       15.43      -38.39     47.01 o 
  13  13   5       68.70      112.14     71.08 o 
   0  14   5     4466.69     5307.43     92.73 o 
   1  14   5      274.34      225.63     20.72 o 
   2  14   5        6.51        5.35     19.14 o 
   3  14   5      412.54      395.06     21.98 o 
   4  14   5       11.71      -29.54     19.89 o 
   5  14   5       91.79       48.19     25.38 o 
   6  14   5       30.41       31.69     27.37 o 
   7  14   5      501.21      469.77     34.56 o 
   8  14   5      440.04      411.21     38.87 o 
   9  14   5      361.09      267.74     43.02 o 
  10  14   5        1.46      -46.21     39.97 o 
  11  14   5      424.18      405.41     46.27 o 
  12  14   5       70.29       33.78     49.51 o 
  13  14   5       35.80      -79.97     72.30 o 
   1  15   5     9415.54     9409.00     98.23 o 
   2  15   5      734.93      696.96     26.87 o 
   3  15   5     5233.10     5411.84     79.89 o 
   4  15   5      316.85      262.26     26.45 o 
   5  15   5     5836.66     5829.26     84.20 o 
   6  15   5     1890.84     1726.05     46.68 o 
   7  15   5     2576.23     2898.26     73.33 o 
   8  15   5      426.33      342.13     41.23 o 
   9  15   5      294.55      241.09     44.81 o 
  10  15   5        7.46      -45.60     41.61 o 
  11  15   5      400.44      410.74     49.09 o 
  12  15   5       13.11       36.05     59.05 o 
  13  15   5       93.35      -38.59     75.65 o 
   0  16   5       91.92       85.65     30.60 o 
   1  16   5     5146.18     5405.12     69.87 o 
   2  16   5       41.74      -32.53     21.69 o 
   3  16   5     2228.05     2237.52     47.92 o 
   4  16   5        0.72      -36.20     24.14 o 
   5  16   5     5540.23     6206.02     94.82 o 
   6  16   5     2366.95     2123.64     53.36 o 
   7  16   5      824.98     1019.06     48.44 o 
   8  16   5        8.70        7.97     39.08 o 
   9  16   5     1419.21     1357.94     62.25 o 
  10  16   5        1.58      -63.01     43.81 o 
  11  16   5      140.18      145.82     50.21 o 
  12  16   5       16.24       53.81     62.25 o 
   1  17   5     1352.45     1267.20     36.20 o 
   2  17   5       19.37      -35.34     23.56 o 
   3  17   5      872.71      822.45     36.96 o 
   4  17   5       16.17      -30.56     27.33 o 
   5  17   5       61.98       48.01     31.03 o 
   6  17   5      423.19      290.27     35.29 o 
   7  17   5      513.62      562.37     42.60 o 
   8  17   5       75.27       49.12     40.08 o 
   9  17   5       16.55      -63.17     42.28 o 
  10  17   5       13.94      -39.77     49.10 o 
  11  17   5       16.07       51.85     50.39 o 
  12  17   5        0.94       46.71     65.68 o 
   0  18   5        7.22      -55.24     36.82 o 
   1  18   5     3247.22     3060.98     56.62 o 
   2  18   5       12.63      -38.08     25.39 o 
   3  18   5     3957.65     4080.70     80.79 o 
   4  18   5     1804.72     1661.73     48.91 o 
   5  18   5      253.13      259.61     35.77 o 
   6  18   5       12.23      -19.28     34.05 o 
   7  18   5     5585.22     5965.46    120.84 o 
   8  18   5       47.50      -60.15     43.92 o 
   9  18   5      133.13       42.83     53.07 o 
  10  18   5        2.18      -42.75     50.42 o 
  11  18   5      936.78     1025.08     77.19 o 
   1  19   5      811.88      714.65     37.58 o 
   2  19   5      308.22      233.10     33.01 o 
   3  19   5      734.69      725.60     38.30 o 
   4  19   5       89.81       -1.23     33.52 o 
   5  19   5        3.20       23.69     34.23 o 
   6  19   5       71.66       60.74     36.73 o 
   7  19   5      893.79      932.42     52.98 o 
   8  19   5       84.57       10.02     53.54 o 
   9  19   5      167.39       98.68     61.91 o 
  10  19   5       52.86       77.96     62.52 o 
  11  19   5      175.33      195.29     72.72 o 
   0  20   5        6.84       47.87     47.74 o 
   1  20   5       93.08       53.21     31.85 o 
   2  20   5       60.32      -22.39     33.13 o 
   3  20   5      224.61      146.98     36.49 o 
   4  20   5       28.78      113.97     36.82 o 
   5  20   5     2052.57     1954.04     58.88 o 
   6  20   5       22.50      -25.36     38.14 o 
   7  20   5      178.32      137.09     49.95 o 
   8  20   5       32.49       12.27     62.66 o 
   9  20   5      426.85      369.94     73.16 o 
  10  20   5       26.72      107.62     64.18 o 
   1  21   5     1541.98     1397.30     53.99 o 
   2  21   5       12.40       20.52     35.38 o 
   3  21   5     3383.10     3695.12     95.78 o 
   4  21   5      644.22      685.29     46.85 o 
   5  21   5     1302.98     1428.78     55.21 o 
   6  21   5        0.77       34.29     47.93 o 
   7  21   5      567.85      650.73     68.09 o 
   8  21   5        5.81       60.25     64.48 o 
   9  21   5      342.66      414.76     72.43 o 
  10  21   5        5.60      -51.92     66.43 o 
   0  22   5       36.07      -44.09     53.49 o 
   1  22   5      147.75       83.71     41.65 o 
   2  22   5       26.87       94.65     41.73 o 
   3  22   5      445.30      564.26     48.46 o 
   4  22   5      218.75       91.55     45.99 o 
   5  22   5      429.82      474.15     54.87 o 
   6  22   5       10.49       62.54     56.96 o 
   7  22   5       40.93      -16.43     60.27 o 
   8  22   5        1.91        7.97     65.54 o 
   9  22   5       92.38       82.80     69.11 o 
   1  23   5     1496.66     1464.80     60.51 o 
   2  23   5       79.78      155.05     52.24 o 
   3  23   5      588.60      675.25     62.41 o 
   4  23   5       86.93      181.97     57.42 o 
   5  23   5      920.94     1226.57     74.99 o 
   6  23   5        0.64       23.57     62.56 o 
   7  23   5      392.79      545.12     81.62 o 
   8  23   5       24.35       74.38     73.75 o 
   0  24   5       50.84       56.79     67.36 o 
   1  24   5     1450.78     1541.07     70.84 o 
   2  24   5      154.08      190.72     61.23 o 
   3  24   5      422.61      447.45     69.33 o 
   4  24   5       59.32      106.37     63.80 o 
   5  24   5     1317.52     1471.76     88.64 o 
   6  24   5       52.49      132.55     66.78 o 
   7  24   5      175.63       93.01     89.22 o 
   1  25   5        8.31       46.98     61.31 o 
   2  25   5      101.79      178.52     67.69 o 
   3  25   5       47.33       61.53     66.62 o 
   4  25   5       67.37      -34.26     65.58 o 
   5  25   5       20.20       63.28     77.79 o 
   6  25   5        5.73       18.73     72.22 o 
   0  26   5      567.42      651.77    113.74 o 
   1  26   5      107.70      244.07     73.98 o 
   2  26   5        2.92      147.23     71.77 o 
   3  26   5      867.01      935.13     84.20 o 
   4  26   5       23.73       36.05     75.80 o 
   0   0   6   146736.03   176722.11   2666.51 o 
   1   0   6    32732.39    37850.44    422.44 o 
   2   0   6     2957.97     3086.35     41.88 o 
   3   0   6    20575.29    21948.34    277.30 o 
   4   0   6    25047.73    21806.29    321.56 o 
   5   0   6     1116.43     1539.68     43.42 o 
   6   0   6       35.05        6.16     20.19 o 
   7   0   6       92.92      145.93     29.71 o 
   8   0   6    19894.68    19349.24    371.29 o 
   9   0   6      347.86      310.08     38.92 o 
  10   0   6      108.78       44.23     46.33 o 
  11   0   6      651.33      537.39     60.36 o 
  12   0   6     2509.76     2577.76    191.63 o 
  13   0   6       64.50      205.17    103.29 o 
  14   0   6      543.82      787.72    406.42 o 
  15   0   6      286.96      310.66    146.93 o 
   1   1   6    17828.90    20664.63    162.22 o 
   2   1   6     1275.22     1880.28     24.23 o 
   3   1   6      632.09      690.59     20.90 o 
   4   1   6     3922.35     3792.36     44.32 o 
   5   1   6      399.76      614.59     18.37 o 
   6   1   6        7.71      -11.47     12.72 o 
   7   1   6     1148.35     1732.58     41.52 o 
   8   1   6      222.15      194.66     24.12 o 
   9   1   6     1501.69     1587.97     42.88 o 
  10   1   6       31.97      -47.74     31.82 o 
  11   1   6      504.86      442.95     41.56 o 
  12   1   6        1.18      -65.01     43.34 o 
  13   1   6        3.45      152.61     75.92 o 
  14   1   6      997.10     1227.00    321.45 o 
  15   1   6        0.07      -43.85     94.97 o 
   0   2   6      785.97     1015.13     20.33 o 
   1   2   6      209.74      259.84      8.04 o 
   2   2   6    14905.38    15600.86    121.09 o 
   3   2   6      233.50      181.96      7.87 o 
   4   2   6      130.49      161.81     11.24 o 
   5   2   6     4331.18     5138.68     59.81 o 
   6   2   6    29893.24    30730.31    342.01 o 
   7   2   6      822.17      910.78     25.41 o 
   8   2   6        7.12        4.03     36.25 o 
   9   2   6       12.24      -29.49     20.97 o 
  10   2   6     5891.33     5911.87    105.55 o 
  11   2   6        2.87       -4.73     35.23 o 
  12   2   6       28.63       22.42     48.61 o 
  13   2   6      581.71      703.03    113.10 o 
  14   2   6      109.54      432.80    272.76 o 
  15   2   6       11.59       76.29     99.71 o 
   1   3   6      113.90      269.73      8.98 o 
   2   3   6    21621.38    23828.25    177.13 o 
   3   3   6      122.13       63.19      8.70 o 
   4   3   6     4117.27     4310.65     47.16 o 
   5   3   6     2776.57     3204.73     51.19 o 
   6   3   6     2267.61     2136.82     35.94 o 
   7   3   6      974.45      974.83     23.54 o 
   8   3   6     3008.44     2674.49     55.19 o 
   9   3   6      330.03      288.00     25.66 o 
  10   3   6     1603.38     1446.89     51.20 o 
  11   3   6       20.71       -6.83     35.46 o 
  12   3   6     2029.80     1836.37    114.37 o 
  13   3   6        2.03       97.93     71.49 o 
  14   3   6      484.36      758.95    231.39 o 
  15   3   6        2.98     -111.55    187.08 o 
   0   4   6    42821.04    47192.70    485.47 o 
   1   4   6     2324.00     2859.19     27.80 o 
   2   4   6      385.63      376.68     10.14 o 
   3   4   6     2697.89     2607.45     28.67 o 
   4   4   6    14434.93    13609.80    113.07 o 
   5   4   6      739.08      501.44     17.72 o 
   6   4   6       23.67       16.81     11.81 o 
   7   4   6      276.93      107.57     13.00 o 
   8   4   6      142.73      100.17     17.34 o 
   9   4   6       23.19      -32.57     21.72 o 
  10   4   6        3.79      -43.51     29.01 o 
  11   4   6      579.44      547.74     36.07 o 
  12   4   6     1465.67     1449.62     67.42 o 
  13   4   6        0.90      167.37    104.67 o 
  14   4   6       61.72      165.65    132.95 o 
  15   4   6       11.55        1.40     73.02 o 
   1   5   6      118.91      140.14      8.67 o 
   2   5   6      246.10      329.05      9.70 o 
   3   5   6     1573.33     1839.52     24.51 o 
   4   5   6     1383.30     1396.77     21.03 o 
   5   5   6      228.59       81.69     10.43 o 
   6   5   6     1615.49     1493.71     26.38 o 
   7   5   6      720.85     1014.29     34.00 o 
   8   5   6     4756.84     4977.70     66.21 o 
   9   5   6       11.28      -16.45     25.08 o 
  10   5   6      683.29      631.07     35.10 o 
  11   5   6      968.80     1015.93     46.97 o 
  12   5   6     1457.61     1451.32     63.61 o 
  13   5   6       30.77       70.07     55.73 o 
  14   5   6      604.85      606.03    116.70 o 
  15   5   6        5.07       68.82     75.74 o 
   0   6   6        0.76       -3.19     11.66 o 
   1   6   6     1138.66     1041.58     16.54 o 
   2   6   6    14343.43    11545.24     86.11 o 
   3   6   6     5312.60     5902.12     55.70 o 
   4   6   6       94.23       83.52      9.65 o 
   5   6   6     1415.38     1795.48     27.81 o 
   6   6   6    26956.42    26059.69    209.02 o 
   7   6   6        0.90      -21.52     14.35 o 
   8   6   6      157.24      208.66     19.50 o 
   9   6   6     1191.55     1106.48     30.98 o 
  10   6   6     5305.38     5480.23     97.12 o 
  11   6   6       46.48       94.27     46.71 o 
  12   6   6      346.47      447.65     53.45 o 
  13   6   6       26.10        7.82     76.93 o 
  14   6   6     1172.17     1171.81     95.82 o 
  15   6   6        0.03      -77.20     78.42 o 
   1   7   6     1817.06     2431.34     29.09 o 
   2   7   6       58.90       72.10     10.15 o 
   3   7   6     1315.40     1189.93     20.82 o 
   4   7   6    11245.42    11034.24     98.43 o 
   5   7   6      844.59      944.57     20.08 o 
   6   7   6     1511.55     1790.71     29.12 o 
   7   7   6      945.82     1187.84     25.06 o 
   8   7   6      100.47       19.22     17.44 o 
   9   7   6      182.49      108.02     23.10 o 
  10   7   6      910.06      877.56     37.33 o 
  11   7   6       18.99       31.29     31.35 o 
  12   7   6       14.71       72.12     38.69 o 
  13   7   6       21.59       49.64     68.85 o 
  14   7   6      136.61      249.96     79.24 o 
  15   7   6       95.03      -29.70     82.33 o 
   0   8   6    56303.75    52077.59    544.51 o 
   1   8   6     3774.61     3901.64     39.19 o 
   2   8   6      150.87      137.69     11.07 o 
   3   8   6     2103.56     1770.41     25.37 o 
   4   8   6    78073.68    76032.33    561.69 o 
   5   8   6      406.02      377.24     18.69 o 
   6   8   6       99.68       95.27     14.17 o 
   7   8   6      622.50      710.38     25.96 o 
   8   8   6     9314.97     9353.11     97.89 o 
   9   8   6       24.00       31.62     23.20 o 
  10   8   6      636.68      674.78     36.86 o 
  11   8   6       35.43       25.57     36.80 o 
  12   8   6     4175.83     4599.87    119.15 o 
  13   8   6        4.53       -1.23     53.95 o 
  14   8   6      126.11      103.09     65.23 o 
  15   8   6      169.26      196.58     89.27 o 
   1   9   6       74.24        7.70     11.06 o 
   2   9   6     8866.96     9001.18     72.33 o 
   3   9   6       61.08       -4.68     10.89 o 
   4   9   6       38.73       62.24     14.09 o 
   5   9   6       24.56      -16.95     11.30 o 
   6   9   6      461.97      431.89     21.70 o 
   7   9   6      154.88      188.30     17.30 o 
   8   9   6      430.40      364.12     22.67 o 
   9   9   6      145.99      125.78     26.38 o 
  10   9   6     2804.81     2628.74     66.15 o 
  11   9   6        2.00       30.29     41.14 o 
  12   9   6      465.24      497.57     55.74 o 
  13   9   6      285.36      300.89     56.63 o 
  14   9   6       18.64       38.92     68.75 o 
   0  10   6        9.16      -23.79     15.86 o 
   1  10   6     4304.74     4433.37     45.64 o 
   2  10   6     9475.67    10634.03     95.29 o 
   3  10   6     1212.78     1117.06     21.36 o 
   4  10   6      201.81      235.47     15.09 o 
   5  10   6      135.04       59.08     12.39 o 
   6  10   6     8274.10     7964.35     88.28 o 
   7  10   6       28.10        6.05     18.05 o 
   8  10   6       11.37       -5.05     23.81 o 
   9  10   6     2977.90     3040.86     65.59 o 
  10  10   6       33.77       14.86     29.18 o 
  11  10   6        0.06       45.67     39.68 o 
  12  10   6       17.04       55.57     41.63 o 
  13  10   6        2.11       38.98     57.57 o 
  14  10   6       44.96      -66.96     72.45 o 
   1  11   6     4051.18     3372.21     44.76 o 
   2  11   6      625.59      714.86     21.12 o 
   3  11   6     2375.44     2118.31     32.75 o 
   4  11   6      567.34      464.48     16.49 o 
   5  11   6     1483.34     1251.57     25.61 o 
   6  11   6      170.86      106.27     17.46 o 
   7  11   6      677.59      617.38     25.89 o 
   8  11   6     3513.63     3695.22     67.19 o 
   9  11   6      299.95      412.07     35.70 o 
  10  11   6     3482.83     3627.19     78.39 o 
  11  11   6      132.40      121.31     41.67 o 
  12  11   6      991.62      976.79     57.78 o 
  13  11   6       37.46       84.84     65.03 o 
  14  11   6      212.87      186.03     80.06 o 
   0  12   6    27725.50    27148.94    330.27 o 
   1  12   6      951.42      933.49     32.50 o 
   2  12   6      122.89       74.57     17.72 o 
   3  12   6      425.10      404.71     19.38 o 
   4  12   6     3500.99     3164.59     45.32 o 
   5  12   6      538.65      427.70     21.77 o 
   6  12   6      505.22      473.61     27.61 o 
   7  12   6      487.80      461.61     28.17 o 
   8  12   6    16218.10    16791.28    205.26 o 
   9  12   6       31.69      -51.18     34.12 o 
  10  12   6      426.58      490.32     42.19 o 
  11  12   6       81.17       73.13     40.23 o 
  12  12   6      327.59      377.57     51.20 o 
  13  12   6        2.32     -115.96     77.31 o 
  14  12   6       97.00       99.25     89.20 o 
   1  13   6     2711.19     2468.61     44.10 o 
   2  13   6      471.78      385.35     22.29 o 
   3  13   6      885.89      863.47     25.06 o 
   4  13   6      957.07      999.01     25.91 o 
   5  13   6        1.43      -31.91     21.28 o 
   6  13   6      187.37       75.11     24.30 o 
   7  13   6      614.42      528.87     34.33 o 
   8  13   6     1814.21     2013.75     57.59 o 
   9  13   6       71.72       24.56     37.52 o 
  10  13   6      380.75      419.65     44.40 o 
  11  13   6       12.84       15.99     55.90 o 
  12  13   6      236.12      297.17     56.46 o 
  13  13   6       23.54        9.25     70.01 o 
   0  14   6       17.05      -38.22     25.48 o 
   1  14   6     5515.43     5383.75     66.61 o 
   2  14   6    31267.20    29995.54    259.42 o 
   3  14   6      407.95      302.15     22.20 o 
   4  14   6      423.92      329.30     24.51 o 
   5  14   6     2308.75     2080.64     53.75 o 
   6  14   6     7723.57     7849.01    107.78 o 
   7  14   6      433.96      441.92     34.44 o 
   8  14   6      444.92      544.26     42.44 o 
   9  14   6      328.42      280.46     43.49 o 
  10  14   6     5243.34     5642.27    115.50 o 
  11  14   6        4.14       19.46     40.47 o 
  12  14   6      101.66      101.49     52.86 o 
  13  14   6      738.84      700.45     86.26 o 
   1  15   6      334.58      317.19     23.25 o 
   2  15   6       63.62       24.80     20.82 o 
   3  15   6        5.49      -31.69     21.13 o 
   4  15   6       17.13      -33.71     22.48 o 
   5  15   6      231.84      246.35     28.04 o 
   6  15   6       35.77      100.38     30.26 o 
   7  15   6      380.93      461.68     38.61 o 
   8  15   6      449.66      461.68     43.77 o 
   9  15   6       62.41       17.66     44.96 o 
  10  15   6      126.62      185.31     44.10 o 
  11  15   6        0.68      -25.72     41.46 o 
  12  15   6       20.33      -44.92     58.88 o 
  13  15   6       10.50      -36.00     79.94 o 
   0  16   6    11422.51    11384.93    163.24 o 
   1  16   6      587.64      594.20     27.79 o 
   2  16   6      188.01      145.54     25.05 o 
   3  16   6     1249.18     1230.24     36.84 o 
   4  16   6     3392.86     3295.09     59.54 o 
   5  16   6        0.13       19.93     28.91 o 
   6  16   6        1.33       56.77     31.42 o 
   7  16   6      219.19      250.98     36.82 o 
   8  16   6     1176.48     1252.95     56.83 o 
   9  16   6       16.52       26.71     44.47 o 
  10  16   6        5.97       20.30     44.46 o 
  11  16   6      101.70       96.74     56.86 o 
  12  16   6      427.07      367.60     69.08 o 
   1  17   6     1782.02     1755.23     41.36 o 
   2  17   6       56.61       48.51     27.14 o 
   3  17   6      255.64      140.88     27.36 o 
   4  17   6      598.20      496.97     34.24 o 
   5  17   6       82.79       63.72     31.66 o 
   6  17   6     2510.60     2561.88     72.76 o 
   7  17   6       21.75       12.03     35.62 o 
   8  17   6       94.62       40.07     46.57 o 
   9  17   6      129.26       29.48     46.73 o 
  10  17   6       34.58      -13.90     50.37 o 
  11  17   6       49.49       75.86     50.31 o 
  12  17   6      159.49      181.95     68.46 o 
   0  18   6       75.12       68.25     39.89 o 
   1  18   6      905.02      982.59     37.23 o 
   2  18   6      389.76      288.19     29.86 o 
   3  18   6       39.15       11.08     28.46 o 
   4  18   6        2.14      -45.88     30.58 o 
   5  18   6        1.10        6.29     32.73 o 
   6  18   6     1786.81     1676.00     60.82 o 
   7  18   6        2.54      -42.70     37.05 o 
   8  18   6      107.01       51.38     42.80 o 
   9  18   6       42.62      -60.46     51.11 o 
  10  18   6        7.04      -10.62     58.58 o 
  11  18   6        3.95       29.03     61.26 o 
   1  19   6      227.09      213.04     32.58 o 
   2  19   6      121.59       41.67     29.54 o 
   3  19   6      606.24      538.49     37.99 o 
   4  19   6       43.89       37.59     34.44 o 
   5  19   6     1134.37     1255.97     49.10 o 
   6  19   6      828.90      922.20     48.44 o 
   7  19   6      123.06       72.96     41.54 o 
   8  19   6      489.61      407.16     60.44 o 
   9  19   6      140.61      122.95     62.79 o 
  10  19   6       63.93      122.22     63.98 o 
  11  19   6        4.92        0.30     63.03 o 
   0  20   6     2606.79     2739.83     98.04 o 
   1  20   6      647.70      583.27     39.49 o 
   2  20   6       55.04      -34.66     31.04 o 
   3  20   6      606.77      573.43     43.22 o 
   4  20   6     7681.20     8609.16    125.80 o 
   5  20   6       78.65      133.09     37.94 o 
   6  20   6       98.59      119.48     40.18 o 
   7  20   6      371.35      399.07     56.90 o 
   8  20   6     1544.05     1858.37    158.91 o 
   9  20   6        0.58      -91.43     60.95 o 
  10  20   6       15.98       72.39     65.43 o 
   1  21   6        2.06      -45.71     34.12 o 
   2  21   6        0.14      -24.84     38.13 o 
   3  21   6        9.08       49.66     39.89 o 
   4  21   6     1124.92     1288.66     54.44 o 
   5  21   6        0.49      -10.02     39.10 o 
   6  21   6       10.48      -22.51     47.45 o 
   7  21   6       38.16       93.12     59.44 o 
   8  21   6        3.93      -22.58     64.75 o 
   9  21   6       12.36      -50.81     64.31 o 
   0  22   6      218.80      124.53     54.44 o 
   1  22   6      294.01      271.17     43.60 o 
   2  22   6     3685.83     3947.98     94.50 o 
   3  22   6      127.99      156.38     44.42 o 
   4  22   6        2.62       22.02     47.40 o 
   5  22   6      445.24      460.93     54.99 o 
   6  22   6     3463.23     3356.03    142.70 o 
   7  22   6        8.75       13.76     64.30 o 
   8  22   6        2.95      -29.84     66.15 o 
   9  22   6      135.85       78.68     70.38 o 
   1  23   6      183.68      174.18     45.54 o 
   2  23   6        8.47        6.77     49.12 o 
   3  23   6      304.38      295.52     55.20 o 
   4  23   6      442.59      402.02     61.04 o 
   5  23   6       85.21      136.75     59.38 o 
   6  23   6        8.30       19.30     62.77 o 
   7  23   6        5.22        1.09     65.98 o 
   8  23   6        9.85       94.55     74.71 o 
   0  24   6      296.97      270.58     72.78 o 
   1  24   6        5.09       92.96     51.42 o 
   2  24   6       37.37       53.79     58.70 o 
   3  24   6        4.87       -6.96     61.80 o 
   4  24   6       51.38       48.93     61.05 o 
   5  24   6        3.98       -9.42     61.53 o 
   6  24   6       26.87       20.47     66.47 o 
   7  24   6        4.98       -4.39     72.75 o 
   1  25   6       90.11      228.11     64.29 o 
   2  25   6      582.18      679.13     75.77 o 
   3  25   6      160.56      216.60     69.70 o 
   4  25   6        9.05       34.26     66.75 o 
   5  25   6       93.73      136.19     73.83 o 
   0  26   6        0.84       -0.45     98.58 o 
   1  26   6       54.27       27.80     70.53 o 
   2  26   6     2157.41     2457.69    126.51 o 
   3  26   6       16.29       67.07     71.31 o 
   4  26   6       10.07       38.82     90.65 o 
   1   1   7     8708.17     7260.93     59.63 o 
   2   1   7     2001.72     2351.01     34.90 o 
   3   1   7       69.24       17.30      7.30 o 
   4   1   7        7.30       -2.74      6.61 o 
   5   1   7       94.79      245.94     13.45 o 
   6   1   7     1488.61     1745.89     35.04 o 
   7   1   7     2906.42     2797.11     49.31 o 
   8   1   7     2155.70     1896.69     53.35 o 
   9   1   7      407.83      324.98     25.12 o 
  10   1   7     1640.18     1696.16     66.48 o 
  11   1   7     1051.48     1125.60     52.88 o 
  12   1   7      637.26      658.48     93.09 o 
  13   1   7        4.28      138.29     79.44 o 
  14   1   7      962.65     1256.04    264.26 o 
  15   1   7       59.76       81.64    103.63 o 
   0   2   7    16371.53    14372.21    159.07 o 
   1   2   7     2664.55     1934.33     22.71 o 
   2   2   7      843.88      783.26     14.56 o 
   3   2   7     7807.96     8555.75     74.01 o 
   4   2   7    13947.54    10316.23     99.83 o 
   5   2   7     1938.82     1635.59     27.74 o 
   6   2   7       98.57       84.53     13.24 o 
   7   2   7     3269.71     3313.72     55.98 o 
   8   2   7    19283.91    20121.52    252.16 o 
   9   2   7       25.41       65.56     22.74 o 
  10   2   7      280.86      292.68     31.89 o 
  11   2   7      271.30      314.05     41.95 o 
  12   2   7     2076.90     2043.32    105.63 o 
  13   2   7        2.68      179.76     73.68 o 
  14   2   7      551.53     1318.01    227.15 o 
  15   2   7      368.52      321.05    141.42 o 
   1   3   7     1820.67     2092.48     24.22 o 
   2   3   7     7329.58     7427.83     60.42 o 
   3   3   7      278.54      417.28     12.96 o 
   4   3   7       22.66      -10.28      6.85 o 
   5   3   7     1111.69     1566.05     31.47 o 
   6   3   7      503.72      225.59     15.26 o 
   7   3   7        5.10      -24.51     16.34 o 
   8   3   7       56.80       69.73     17.19 o 
   9   3   7      769.47      776.54     38.93 o 
  10   3   7      241.50      274.32     33.69 o 
  11   3   7        0.06       -7.85     39.45 o 
  12   3   7      127.93      184.58     52.90 o 
  13   3   7       52.44      246.84     78.66 o 
  14   3   7       77.70      191.26    189.28 o 
  15   3   7       14.61      -66.78     99.56 o 
   0   4   7      278.40      288.39     14.15 o 
   1   4   7      777.43      599.92     12.28 o 
   2   4   7      413.43      201.40      9.03 o 
   3   4   7     4062.97     3937.74     39.49 o 
   4   4   7        2.22        2.78      7.89 o 
   5   4   7     9263.32     8537.78     81.92 o 
   6   4   7    23274.51    22385.94    210.25 o 
   7   4   7      622.11      459.62     18.85 o 
   8   4   7      336.12      393.80     20.92 o 
   9   4   7     4549.23     4626.19     69.37 o 
  10   4   7     4661.22     4545.18     84.48 o 
  11   4   7       22.53       33.10     35.65 o 
  12   4   7      188.07      269.37     47.26 o 
  13   4   7      774.00      857.21    123.19 o 
  14   4   7      655.48      864.49    221.26 o 
  15   4   7       38.84        3.84     73.82 o 
   1   5   7     3011.69     3497.77     35.62 o 
   2   5   7      483.82      600.87     12.38 o 
   3   5   7       21.39        9.79      8.45 o 
   4   5   7      732.99      695.52     15.26 o 
   5   5   7     5723.03     5652.80     55.95 o 
   6   5   7     1090.48      958.62     21.82 o 
   7   5   7        4.58      -18.22     12.15 o 
   8   5   7      445.01      453.08     20.16 o 
   9   5   7      188.10      112.07     22.75 o 
  10   5   7      359.13      289.35     32.70 o 
  11   5   7      244.41      296.42     39.61 o 
  12   5   7     1271.65     1220.09     74.71 o 
  13   5   7      366.72      352.54     74.94 o 
  14   5   7       15.65      142.54    122.67 o 
  15   5   7       24.85       41.54     76.93 o 
   0   6   7    12307.82    13159.63    149.66 o 
   1   6   7     2138.39     2103.55     25.97 o 
   2   6   7     1043.08      858.06     15.22 o 
   3   6   7     4011.32     3662.86     37.43 o 
   4   6   7     5604.76     6102.20     60.29 o 
   5   6   7       93.63      125.16     14.56 o 
   6   6   7      184.35      251.58     14.29 o 
   7   6   7     1008.38      852.81     22.48 o 
   8   6   7     3014.31     2825.48     49.40 o 
   9   6   7      457.96      308.26     24.15 o 
  10   6   7       16.26      -25.93     25.46 o 
  11   6   7     1236.51     1110.16     58.53 o 
  12   6   7      134.45      144.27     42.84 o 
  13   6   7       45.85      145.27     69.71 o 
  14   6   7      341.48      346.73    107.10 o 
  15   6   7      391.91      381.62    102.19 o 
   1   7   7     4912.63     5086.43     46.88 o 
   2   7   7       42.72       65.19     15.11 o 
   3   7   7     2016.40     2261.74     45.57 o 
   4   7   7     2042.93     2124.96     39.29 o 
   5   7   7     3422.75     3711.58     52.96 o 
   6   7   7     4253.71     3931.59     48.05 o 
   7   7   7     3675.23     3571.43     47.86 o 
   8   7   7      481.95      451.34     20.76 o 
   9   7   7      514.81      524.52     28.30 o 
  10   7   7     3541.23     3673.83     82.18 o 
  11   7   7      761.74      824.46     42.16 o 
  12   7   7      686.77      611.85     54.40 o 
  13   7   7      109.89      102.75     62.08 o 
  14   7   7      577.88      492.52     85.37 o 
  15   7   7       29.38       13.88     83.01 o 
   0   8   7      851.01      595.97     26.72 o 
   1   8   7     3448.64     4064.98     41.43 o 
   2   8   7     3909.66     3664.03     38.88 o 
   3   8   7      199.78      172.00     11.68 o 
   4   8   7      131.48      196.43     13.89 o 
   5   8   7       42.05       12.62     11.16 o 
   6   8   7     1622.42     1424.82     26.21 o 
   7   8   7      487.29      409.02     19.71 o 
   8   8   7       13.85      -26.08     17.39 o 
   9   8   7      212.47      149.77     26.67 o 
  10   8   7     1727.20     1819.01     55.43 o 
  11   8   7       30.80       52.52     38.49 o 
  12   8   7       20.23      103.89     43.95 o 
  13   8   7       11.23      -28.02     54.77 o 
  14   8   7       58.86       73.44     66.60 o 
  15   8   7        1.56      127.11     71.20 o 
   1   9   7      244.21      233.30     13.59 o 
   2   9   7      102.31       74.97     11.73 o 
   3   9   7     3386.47     3108.92     35.62 o 
   4   9   7    12402.62    12164.36    101.19 o 
   5   9   7     3430.97     3435.83     43.14 o 
   6   9   7      743.11      757.08     22.04 o 
   7   9   7      661.58      576.78     22.33 o 
   8   9   7       22.91       18.27     20.42 o 
   9   9   7      247.27      243.63     29.85 o 
  10   9   7     1929.34     1890.47     53.73 o 
  11   9   7      567.61      621.56     44.12 o 
  12   9   7      300.71      351.76     58.21 o 
  13   9   7        0.31       78.95     53.85 o 
  14   9   7      236.44      276.58     92.93 o 
   0  10   7    10884.55    10604.99    132.24 o 
   1  10   7     7613.75     7915.94     74.70 o 
   2  10   7       66.66      159.10     13.91 o 
   3  10   7    14472.75    15355.89    119.38 o 
   4  10   7    21830.42    22424.16    178.69 o 
   5  10   7     1343.64     1139.40     24.28 o 
   6  10   7        1.32      -22.41     14.94 o 
   7  10   7     2522.69     2415.29     42.59 o 
   8  10   7    11909.40    12108.61    147.04 o 
   9  10   7       31.71        9.78     29.58 o 
  10  10   7      276.62      230.43     34.75 o 
  11  10   7     3314.25     3631.57    102.65 o 
  12  10   7     2577.59     2800.75    101.50 o 
  13  10   7       24.36       41.92     57.59 o 
  14  10   7        1.14       89.29     75.56 o 
   1  11   7      259.73      225.16     17.90 o 
   2  11   7     1607.23     1749.38     38.24 o 
   3  11   7       47.04       75.99     15.53 o 
   4  11   7     2407.78     2393.86     41.94 o 
   5  11   7      267.56      161.46     17.74 o 
   6  11   7       70.67       57.53     16.40 o 
   7  11   7      207.12      199.09     23.66 o 
   8  11   7      358.87      376.53     31.84 o 
   9  11   7      187.52      158.31     33.64 o 
  10  11   7       95.37      143.02     34.31 o 
  11  11   7       15.39       54.88     41.34 o 
  12  11   7       66.06       71.70     45.08 o 
  13  11   7        1.17      -45.17     66.36 o 
  14  11   7       19.48       45.09     78.63 o 
   0  12   7      966.42     1147.64     45.44 o 
   1  12   7     2877.28     2613.43     49.74 o 
   2  12   7    42798.59    44684.87    366.18 o 
   3  12   7     1880.66     1822.98     33.37 o 
   4  12   7      875.71      999.25     24.21 o 
   5  12   7     4877.76     5130.05     65.30 o 
   6  12   7     2957.05     2950.42     51.42 o 
   7  12   7      468.17      486.64     29.52 o 
   8  12   7      523.00      518.05     36.17 o 
   9  12   7     4001.65     3939.37     95.79 o 
  10  12   7     2118.20     2259.21     62.33 o 
  11  12   7       33.35      -29.55     37.53 o 
  12  12   7      135.00       82.03     47.64 o 
  13  12   7      423.12      384.98     77.28 o 
  14  12   7      284.38      253.27    124.27 o 
   1  13   7     4250.17     4415.98     58.37 o 
   2  13   7      157.14       78.64     19.06 o 
   3  13   7     3520.99     3574.83     52.02 o 
   4  13   7       96.01       27.66     18.75 o 
   5  13   7     1723.77     1740.81     40.89 o 
   6  13   7      657.46      581.96     32.22 o 
   7  13   7     1024.23     1161.56     41.75 o 
   8  13   7     3161.63     2816.28     74.33 o 
   9  13   7     1077.43      932.75     50.35 o 
  10  13   7      428.08      441.48     45.13 o 
  11  13   7       22.58      108.12     45.13 o 
  12  13   7      199.82      147.12     59.60 o 
  13  13   7        7.29       22.56     72.49 o 
   0  14   7     1966.10     1985.13     53.56 o 
   1  14   7      534.00      510.62     24.12 o 
   2  14   7       62.47       67.01     20.06 o 
   3  14   7        2.92      -28.60     19.07 o 
   4  14   7        2.17      -40.96     27.30 o 
   5  14   7       50.97       33.32     24.93 o 
   6  14   7        6.02      -10.47     27.73 o 
   7  14   7     1364.53     1435.79     46.91 o 
   8  14   7        0.34        8.42     35.58 o 
   9  14   7      115.71      142.63     42.29 o 
  10  14   7       47.83      100.12     42.61 o 
  11  14   7       27.04       72.41     41.45 o 
  12  14   7       30.08       25.64     51.85 o 
  13  14   7        1.72       19.56     76.81 o 
   1  15   7      691.38      648.17     26.71 o 
   2  15   7     1223.93     1077.49     31.97 o 
   3  15   7     2380.84     2290.98     47.58 o 
   4  15   7       86.03       64.62     23.02 o 
   5  15   7      206.44      245.54     29.31 o 
   6  15   7     6028.44     6379.87    108.52 o 
   7  15   7      283.60      300.93     35.99 o 
   8  15   7     1234.54     1062.40     53.24 o 
   9  15   7      100.62       31.18     42.72 o 
  10  15   7      906.60     1121.00     59.20 o 
  11  15   7      479.60      539.81     53.19 o 
  12  15   7      776.01      760.82     81.82 o 
  13  15   7       87.26       53.36     80.21 o 
   0  16   7      278.24      238.43     33.89 o 
   1  16   7     2340.06     2391.64     50.34 o 
   2  16   7    10176.69    10206.05    114.00 o 
   3  16   7     3286.50     3408.89     63.31 o 
   4  16   7      141.94      118.07     27.87 o 
   5  16   7     3905.16     4036.05     94.95 o 
   6  16   7    11822.25    12546.94    154.08 o 
   7  16   7       41.95       29.11     34.23 o 
   8  16   7       11.31       55.59     40.35 o 
   9  16   7      138.19      133.86     46.40 o 
  10  16   7     1364.22     1470.09     66.55 o 
  11  16   7       15.39       18.88     49.40 o 
  12  16   7       49.73       50.48     64.76 o 
   1  17   7      215.97      213.28     27.15 o 
   2  17   7        3.85      -15.63     25.07 o 
   3  17   7      419.54      327.34     29.45 o 
   4  17   7        6.65      -42.16     28.11 o 
   5  17   7       14.67       35.06     31.66 o 
   6  17   7      652.71      732.31     48.37 o 
   7  17   7      211.59      207.52     38.65 o 
   8  17   7      886.81      945.48     57.47 o 
   9  17   7       19.01       31.58     47.71 o 
  10  17   7       70.61      111.74     52.39 o 
  11  17   7       77.67      113.37     59.71 o 
  12  17   7        1.64        7.26     66.64 o 
   0  18   7    16695.07    18349.56    267.40 o 
   1  18   7     1151.95     1102.16     38.67 o 
   2  18   7      103.86       49.83     27.49 o 
   3  18   7      231.41      150.64     29.18 o 
   4  18   7    10913.79    11849.48    142.23 o 
   5  18   7      342.34      398.25     37.67 o 
   6  18   7        2.55        6.59     35.34 o 
   7  18   7     1614.21     1861.87     62.95 o 
   8  18   7     1976.94     2280.61     77.19 o 
   9  18   7       99.75       26.79     53.21 o 
  10  18   7       12.97       34.68     60.34 o 
  11  18   7       92.58       79.64     62.45 o 
   1  19   7        6.78      -44.47     29.65 o 
   2  19   7        0.64      -42.75     28.50 o 
   3  19   7      126.76      122.06     31.12 o 
   4  19   7       18.49      113.29     35.42 o 
   5  19   7       96.63      142.69     36.42 o 
   6  19   7       80.12       37.59     37.88 o 
   7  19   7      166.25      117.57     45.31 o 
   8  19   7       85.16       86.30     55.51 o 
   9  19   7        4.39       -7.84     60.87 o 
  10  19   7       50.00       90.44     62.32 o 
  11  19   7        2.63       68.85     64.41 o 
   0  20   7      252.95      276.94     52.62 o 
   1  20   7        7.07      -48.20     32.13 o 
   2  20   7     2006.31     1858.85     51.90 o 
   3  20   7      138.22      138.49     35.54 o 
   4  20   7      267.62      360.78     41.47 o 
   5  20   7      373.74      452.15     42.17 o 
   6  20   7     1075.12     1135.11     53.55 o 
   7  20   7        3.38       23.46     56.47 o 
   8  20   7       27.13       94.41     64.57 o 
   9  20   7      161.65      211.46     67.23 o 
  10  20   7        3.43       20.61     64.83 o 
   1  21   7      466.80      414.42     40.38 o 
   2  21   7      260.58      222.23     38.72 o 
   3  21   7      412.99      518.67     48.33 o 
   4  21   7     1783.81     1902.68     61.52 o 
   5  21   7      840.36      900.26     55.67 o 
   6  21   7      240.02      302.41     52.35 o 
   7  21   7      357.55      412.49     65.38 o 
   8  21   7      341.60      323.57     71.19 o 
   9  21   7      265.54      226.63     69.98 o 
   0  22   7      878.68      734.03     65.03 o 
   1  22   7      143.15      133.20     38.88 o 
   2  22   7       49.06       90.80     43.61 o 
   3  22   7      154.79       73.72     44.49 o 
   4  22   7     1275.54     1422.13     66.41 o 
   5  22   7      386.35      595.63     63.43 o 
   6  22   7       36.00       83.34     58.11 o 
   7  22   7       14.69       -8.06     64.34 o 
   8  22   7      350.28      493.07     79.59 o 
   1  23   7      258.57      292.48     47.62 o 
   2  23   7      120.03      105.82     51.81 o 
   3  23   7      130.34      255.18     57.12 o 
   4  23   7      186.29      237.59     58.70 o 
   5  23   7       30.29        7.76     56.96 o 
   6  23   7      217.73      263.65     67.24 o 
   7  23   7      185.89      154.35     69.76 o 
   8  23   7       60.44       19.52     73.86 o 
   0  24   7        0.06       -9.68     67.43 o 
   1  24   7     1556.62     1666.64     72.95 o 
   2  24   7     3733.60     4206.94    120.02 o 
   3  24   7       85.26       52.40     61.24 o 
   4  24   7       15.63       42.81     60.25 o 
   5  24   7      108.90      102.37     63.45 o 
   6  24   7     1566.64     2059.40    146.18 o 
   1  25   7       11.89       70.00     62.20 o 
   2  25   7      110.58      293.17     71.05 o 
   3  25   7        0.89        4.54     66.02 o 
   4  25   7       81.09       93.62     68.53 o 
   5  25   7       34.74        9.10     73.04 o 
   0  26   7     1216.92     1555.08    134.77 o 
   1  26   7       75.70       41.87     71.14 o 
   2  26   7        8.88       75.81     71.28 o 
   3  26   7      164.24      265.09     74.86 o 
   0   0   8   132109.47   161374.53   2437.58 o 
   1   0   8    11425.18    11148.49    128.39 o 
   2   0   8      574.76      511.26     18.18 o 
   3   0   8    19358.84    21224.46    247.57 o 
   4   0   8     1727.30     2441.27     45.39 o 
   5   0   8       71.11       10.38     18.52 o 
   6   0   8       30.57       41.20     17.13 o 
   7   0   8    55548.51    58237.26    877.56 o 
   8   0   8     3071.40     3183.84     83.57 o 
   9   0   8      759.15      575.91     69.97 o 
  10   0   8       67.67      -26.22     50.25 o 
  11   0   8     3073.64     3304.34    131.22 o 
  12   0   8        0.69      -16.07     66.29 o 
  13   0   8        0.40       46.67    105.51 o 
  14   0   8       66.88      442.89    542.86 o 
  15   0   8     2384.80     1842.42    224.07 o 
   1   1   8      308.12      184.20      9.44 o 
   2   1   8      291.56      191.87      8.93 o 
   3   1   8     1988.82     2249.85     27.92 o 
   4   1   8      672.16      584.34     13.66 o 
   5   1   8       10.66      -17.72     11.81 o 
   6   1   8     3315.12     3379.08     56.51 o 
   7   1   8     3104.43     2776.09     66.99 o 
   8   1   8      701.29      651.93     24.73 o 
   9   1   8      497.40      449.03     26.67 o 
  10   1   8      255.66      234.79     38.67 o 
  11   1   8       46.65       31.37     41.66 o 
  12   1   8        0.59      -32.06     47.63 o 
  13   1   8       13.46      143.83     76.62 o 
  14   1   8       73.21      277.60    182.84 o 
  15   1   8       39.36       99.84    107.98 o 
   0   2   8      629.43      574.53     16.52 o 
   1   2   8    29141.67    30147.56    235.19 o 
   2   2   8      599.86      846.59     20.88 o 
   3   2   8     7732.38     7902.99     77.22 o 
   4   2   8      294.76      448.55     12.55 o 
   5   2   8     1201.42      856.50     24.53 o 
   6   2   8      908.85      733.96     19.76 o 
   7   2   8       79.28        6.89     19.58 o 
   8   2   8      270.72      341.27     20.40 o 
   9   2   8    13887.89    14599.46    178.19 o 
  10   2   8      129.88      154.34     31.86 o 
  11   2   8        0.21        0.60     41.18 o 
  12   2   8      162.29      192.77     50.46 o 
  13   2   8     1808.77     2008.91    205.17 o 
  14   2   8        6.74      218.59    150.88 o 
  15   2   8       13.01       -1.73    102.14 o 
   1   3   8    32325.97    33498.99    256.62 o 
   2   3   8     1221.37     1779.82     22.46 o 
   3   3   8    26030.99    26363.04    215.01 o 
   4   3   8     1195.41     1044.28     18.26 o 
   5   3   8    24064.81    25191.61    240.78 o 
   6   3   8      827.21      590.16     17.47 o 
   7   3   8     1773.41     1316.93     26.06 o 
   8   3   8       16.09       12.44     14.21 o 
   9   3   8     2187.74     2124.19     46.38 o 
  10   3   8      167.55      108.11     27.37 o 
  11   3   8      160.92      161.66     35.19 o 
  12   3   8      160.84      122.13     53.22 o 
  13   3   8      784.30      992.87    115.03 o 
  14   3   8      168.41      493.81    298.08 o 
  15   3   8       11.99      -97.52    103.08 o 
   0   4   8      819.45      706.14     20.87 o 
   1   4   8      695.56      703.65     14.19 o 
   2   4   8       88.18       60.01      8.23 o 
   3   4   8     6172.72     6909.94     59.44 o 
   4   4   8     4201.80     4808.87     46.45 o 
   5   4   8     2100.20     2666.02     35.14 o 
   6   4   8      364.41      406.59     16.49 o 
   7   4   8       35.26       39.23     12.62 o 
   8   4   8     1116.76     1127.86     26.85 o 
   9   4   8      100.03       42.03     21.30 o 
  10   4   8      171.55      162.93     30.43 o 
  11   4   8     1875.11     1706.25    116.57 o 
  12   4   8       37.53       42.40     37.72 o 
  13   4   8       14.80      131.21     79.75 o 
  14   4   8       85.54      190.14    189.77 o 
  15   4   8       10.92      -36.60     77.02 o 
   1   5   8     2043.03     1801.98     24.77 o 
   2   5   8     1290.76     1313.13     25.16 o 
   3   5   8     3126.37     3066.54     34.41 o 
   4   5   8      959.72     1085.44     19.65 o 
   5   5   8    10795.81     9837.58     92.33 o 
   6   5   8     3313.60     3313.99     42.34 o 
   7   5   8     2467.65     3141.63     65.21 o 
   8   5   8       65.87       85.22     15.99 o 
   9   5   8     5078.73     4948.57     70.38 o 
  10   5   8        4.03      -43.94     29.30 o 
  11   5   8       46.65        8.01     36.99 o 
  12   5   8       52.27      148.71     49.80 o 
  13   5   8       64.33      141.00     98.15 o 
  14   5   8       19.04      122.10    136.68 o 
  15   5   8       49.91       35.36     80.62 o 
   0   6   8      863.66      928.09     26.43 o 
   1   6   8     3382.33     3197.36     35.40 o 
   2   6   8     9624.51     9251.15     73.32 o 
   3   6   8     2411.59     2400.94     30.83 o 
   4   6   8        2.85      -16.06     10.71 o 
   5   6   8    36702.62    39708.71    322.57 o 
   6   6   8      611.63      526.01     17.14 o 
   7   6   8     1625.43     1675.46     28.97 o 
   8   6   8      128.26       73.87     15.98 o 
   9   6   8     5260.93     5297.82     73.56 o 
  10   6   8     1286.32     1234.34     40.62 o 
  11   6   8       42.83       37.08     30.78 o 
  12   6   8        5.46       30.62     62.15 o 
  13   6   8     3100.83     3372.18    123.07 o 
  14   6   8        0.36       41.33     92.16 o 
  15   6   8        7.99      -24.45     84.16 o 
   1   7   8      593.56      733.94     16.35 o 
   2   7   8       49.61      -14.12      9.80 o 
   3   7   8     4316.52     4749.81     45.25 o 
   4   7   8     3641.09     3942.76     42.92 o 
   5   7   8       56.05       14.86     11.46 o 
   6   7   8       55.90       75.79     13.40 o 
   7   7   8      210.00      154.75     15.38 o 
   8   7   8      134.09       76.21     17.36 o 
   9   7   8      352.71      274.48     23.01 o 
  10   7   8       44.97      -10.82     25.87 o 
  11   7   8       88.73      144.79     33.85 o 
  12   7   8      249.37      228.97     43.44 o 
  13   7   8        4.36       96.36     47.76 o 
  14   7   8        3.19       53.35     91.75 o 
  15   7   8       14.46       23.03     86.29 o 
   0   8   8    20519.65    20258.68    218.28 o 
   1   8   8     6308.65     6006.21     54.80 o 
   2   8   8        3.41      -15.99     10.66 o 
   3   8   8    18788.82    19947.54    149.46 o 
   4   8   8        0.83      -22.29     15.29 o 
   5   8   8     2709.06     2558.11     37.84 o 
   6   8   8      425.16      414.13     17.79 o 
   7   8   8    10798.82    11494.42    109.69 o 
   8   8   8     1362.78     1411.94     32.44 o 
   9   8   8        1.66      -35.42     23.61 o 
  10   8   8        1.55      -39.79     26.53 o 
  11   8   8     7124.18     7534.87    128.21 o 
  12   8   8      412.50      354.08     47.71 o 
  13   8   8        9.34       24.86     55.04 o 
  14   8   8       77.93      127.82     68.42 o 
   1   9   8    12198.48    11036.04     91.79 o 
   2   9   8      967.18      923.07     19.69 o 
   3   9   8     6207.49     6324.53     58.12 o 
   4   9   8     3114.59     3135.92     41.16 o 
   5   9   8      681.01      447.12     18.60 o 
   6   9   8      328.61      311.10     19.18 o 
   7   9   8      682.95      806.13     26.42 o 
   8   9   8       17.45      -31.21     21.74 o 
   9   9   8       51.70      -16.43     27.99 o 
  10   9   8        2.92       -6.32     29.35 o 
  11   9   8      906.78      838.54     48.27 o 
  12   9   8       11.76      -15.29     49.22 o 
  13   9   8       27.80        9.03     64.00 o 
  14   9   8        3.13       36.07     74.69 o 
   0  10   8        0.35      -29.50     19.67 o 
   1  10   8     1782.85     1347.98     26.39 o 
   2  10   8       50.74       70.51     15.01 o 
   3  10   8      568.33      354.13     17.22 o 
   4  10   8      197.11      177.32     14.69 o 
   5  10   8    10573.91    10864.09     99.31 o 
   6  10   8     2783.46     2670.28     47.09 o 
   7  10   8       16.58      -27.89     18.59 o 
   8  10   8        3.62      -30.64     27.77 o 
   9  10   8      951.49      894.15     42.09 o 
  10  10   8      149.34      118.68     34.43 o 
  11  10   8       90.99       93.45     43.31 o 
  12  10   8       17.54      -58.25     52.97 o 
  13  10   8     1530.26     1536.59     86.18 o 
  14  10   8       13.75      -64.85     74.18 o 
   1  11   8    13907.23    12764.14    118.55 o 
   2  11   8     3019.06     3337.66     46.21 o 
   3  11   8    12842.12    11275.40    102.03 o 
   4  11   8        0.73      -19.37     12.91 o 
   5  11   8    10885.12    10806.99     98.52 o 
   6  11   8        8.79      -24.83     16.55 o 
   7  11   8     5761.87     5579.13     80.65 o 
   8  11   8       61.17       -1.14     30.13 o 
   9  11   8     2853.15     3117.97     97.72 o 
  10  11   8      151.53       90.28     34.68 o 
  11  11   8      664.43      627.31     49.42 o 
  12  11   8       11.86      -25.93     43.49 o 
  13  11   8      188.43      131.78     63.73 o 
  14  11   8        7.20       37.95     81.24 o 
   0  12   8    10448.29     9740.71    137.89 o 
   1  12   8     4583.59     5110.01     69.93 o 
   2  12   8      348.36      362.68     21.82 o 
   3  12   8     6041.88     6291.31     70.28 o 
   4  12   8     2344.77     2042.37     37.39 o 
   5  12   8     1137.93     1235.13     33.39 o 
   6  12   8      358.96      389.02     24.06 o 
   7  12   8     4797.31     4941.13     80.85 o 
   8  12   8       25.19       -1.17     30.77 o 
   9  12   8      576.34      613.13     42.31 o 
  10  12   8        3.36       32.76     36.17 o 
  11  12   8     1081.85     1198.25     59.49 o 
  12  12   8       30.73      -26.73     44.47 o 
  13  12   8       25.61       26.86     76.34 o 
   1  13   8     4251.44     3860.39     55.53 o 
   2  13   8     1468.67     1339.06     31.87 o 
   3  13   8     1924.93     1764.67     36.65 o 
   4  13   8      403.03      348.84     22.55 o 
   5  13   8     2475.00     2353.61     45.48 o 
   6  13   8        8.46      -36.83     24.55 o 
   7  13   8      138.62       92.66     28.71 o 
   8  13   8      187.31      127.01     34.00 o 
   9  13   8      783.55      870.08     48.24 o 
  10  13   8       84.14       34.30     38.22 o 
  11  13   8       39.62       10.07     43.43 o 
  12  13   8       41.27      -34.10     49.34 o 
  13  13   8      118.68       72.18     75.05 o 
   0  14   8      170.89      214.43     30.15 o 
   1  14   8    10632.50    10533.14    106.74 o 
   2  14   8     1211.72     1066.22     30.00 o 
   3  14   8     4141.32     4032.41     62.15 o 
   4  14   8       16.84      -31.75     21.38 o 
   5  14   8     5856.21     6107.35    103.80 o 
   6  14   8     1013.33      856.72     37.61 o 
   7  14   8      557.51      551.07     37.31 o 
   8  14   8       27.92        1.21     36.18 o 
   9  14   8     9367.07    10042.16    165.11 o 
  10  14   8       21.77      -11.66     41.52 o 
  11  14   8      125.36      110.84     43.75 o 
  12  14   8        6.07       20.27     52.13 o 
  13  14   8     1475.53     1286.94    103.19 o 
   1  15   8      738.77      695.23     27.49 o 
   2  15   8      148.24      128.08     23.38 o 
   3  15   8      142.92       77.59     23.58 o 
   4  15   8      311.01      320.07     26.52 o 
   5  15   8      148.89      117.82     32.10 o 
   6  15   8     2229.55     2226.86     61.86 o 
   7  15   8       11.13       57.72     33.53 o 
   8  15   8       30.29       37.09     38.40 o 
   9  15   8      350.97      379.42     48.10 o 
  10  15   8       34.66      -35.85     43.28 o 
  11  15   8       87.11       54.66     44.66 o 
  12  15   8        0.29      -74.98     82.27 o 
   0  16   8      947.08      772.79     45.54 o 
   1  16   8     1398.05     1187.98     34.48 o 
   2  16   8       22.43       85.88     25.12 o 
   3  16   8     3736.07     3853.18     81.84 o 
   4  16   8      389.08      431.24     30.84 o 
   5  16   8        3.34      -37.47     28.98 o 
   6  16   8      308.92      402.63     39.60 o 
   7  16   8     5563.90     6035.93    135.45 o 
   8  16   8      158.88      196.49     43.64 o 
   9  16   8       41.64      -59.21     45.10 o 
  10  16   8       48.63       90.31     46.35 o 
  11  16   8     1691.29     1623.34     74.79 o 
  12  16   8       60.71       75.34     65.85 o 
   1  17   8     6751.31     7001.06     90.63 o 
   2  17   8       17.59      -31.69     25.47 o 
   3  17   8     3351.25     3136.60     58.28 o 
   4  17   8      279.86      189.26     29.97 o 
   5  17   8     3919.99     4190.36     78.24 o 
   6  17   8       59.96       97.06     34.73 o 
   7  17   8     3166.15     3100.20     99.52 o 
   8  17   8       20.47      -14.11     43.31 o 
   9  17   8      488.51      518.11     55.97 o 
  10  17   8        3.20       -1.89     51.20 o 
  11  17   8      154.86      147.61     60.93 o 
  12  17   8       10.01       12.35     68.56 o 
   0  18   8      629.72      781.20     53.29 o 
   1  18   8      104.35       29.84     27.90 o 
   2  18   8      656.08      608.41     35.21 o 
   3  18   8       78.64       42.34     27.95 o 
   4  18   8      185.83      281.91     34.35 o 
   5  18   8     1407.22     1432.48     49.82 o 
   6  18   8      717.79      669.81     43.77 o 
   7  18   8      420.75      385.58     47.32 o 
   8  18   8       19.86       20.52     46.04 o 
   9  18   8       68.62       50.83     53.92 o 
  10  18   8       43.82      -16.70     60.47 o 
  11  18   8       88.12      140.63     62.91 o 
   1  19   8     3110.44     3104.20     84.53 o 
   2  19   8      868.17      870.39     39.15 o 
   3  19   8     2193.04     2192.72     55.21 o 
   4  19   8      195.46      229.91     36.74 o 
   5  19   8      892.04     1020.84     47.71 o 
   6  19   8       99.57      109.20     38.92 o 
   7  19   8      906.19     1002.53     60.55 o 
   8  19   8        4.26      -29.19     61.08 o 
   9  19   8      709.26      881.97     76.96 o 
  10  19   8        4.69       69.82     63.71 o 
   0  20   8        0.22      -70.84     47.23 o 
   1  20   8     2167.25     2221.13     57.70 o 
   2  20   8       89.07       44.63     32.53 o 
   3  20   8     3716.24     3947.87     75.92 o 
   4  20   8      167.38       89.50     38.76 o 
   5  20   8     1555.16     1656.23     56.58 o 
   6  20   8       14.28       85.60     44.27 o 
   7  20   8     2477.22     2809.47    102.21 o 
   8  20   8        6.98       11.74     63.31 o 
   9  20   8      148.51      123.76     65.70 o 
  10  20   8       12.69       48.47     66.46 o 
   1  21   8       96.35       71.88     36.44 o 
   2  21   8      185.48      107.61     37.85 o 
   3  21   8       86.75        7.23     39.45 o 
   4  21   8       28.21       12.93     39.33 o 
   5  21   8       46.23      141.05     52.48 o 
   6  21   8       53.27      -33.60     50.48 o 
   7  21   8       31.75       65.92     60.46 o 
   8  21   8       13.92        3.21     65.78 o 
   9  21   8        3.34       61.84     67.26 o 
   0  22   8       69.69      118.05     54.93 o 
   1  22   8     1077.37     1075.10     50.30 o 
   2  22   8      399.42      353.94     44.40 o 
   3  22   8       23.30      -54.45     46.02 o 
   4  22   8       36.82       84.97     53.89 o 
   5  22   8     2406.23     2422.61     89.74 o 
   6  22   8        0.14      -39.51     57.23 o 
   7  22   8      116.56       85.69     66.32 o 
   8  22   8       14.11      -18.54     77.59 o 
   1  23   8      653.61      803.75     54.92 o 
   2  23   8      336.73      339.38     55.18 o 
   3  23   8      497.45      589.74     62.51 o 
   4  23   8      311.09      418.49     61.79 o 
   5  23   8      879.65     1088.49     77.10 o 
   6  23   8       30.05       67.16     65.96 o 
   7  23   8      367.62      315.07     73.01 o 
   0  24   8      626.41      460.16     86.98 o 
   1  24   8       31.77       73.72     52.32 o 
   2  24   8      118.50      282.38     63.00 o 
   3  24   8       27.37      118.87     68.50 o 
   4  24   8       10.06       76.23     64.44 o 
   5  24   8       67.12       26.57     63.08 o 
   6  24   8        7.38      118.77     71.82 o 
   1  25   8      940.21     1039.51     77.41 o 
   2  25   8      103.44      192.10     70.24 o 
   3  25   8     1241.03     1376.04     89.72 o 
   4  25   8        0.60       -3.18     72.79 o 
   5  25   8      368.46      397.22     81.39 o 
   0  26   8       29.20      144.03    103.24 o 
   1  26   8      247.15      143.58     74.42 o 
   2  26   8       27.45       23.56     71.24 o 
   3  26   8      415.49      490.05     78.39 o 
   1   1   9     5699.58     7107.17     63.40 o 
   2   1   9    10714.35    11094.17     91.24 o 
   3   1   9    10646.63    12568.13    106.08 o 
   4   1   9        3.58      -11.13      9.11 o 
   5   1   9      311.22      256.64     13.09 o 
   6   1   9     9885.62    10691.04    110.20 o 
   7   1   9     2748.18     2453.25     41.00 o 
   8   1   9     2504.49     2310.35     40.92 o 
   9   1   9     1557.65     1642.99     52.12 o 
  10   1   9      851.86      943.82     43.76 o 
  11   1   9       45.86        7.67     46.24 o 
  12   1   9      282.46      226.90     59.52 o 
  13   1   9       37.17      179.01     96.10 o 
  14   1   9      384.38      723.72    246.24 o 
  15   1   9       10.11       32.74    133.81 o 
   0   2   9    80427.27    81083.83    883.53 o 
   1   2   9     2277.38     2836.84     31.59 o 
   2   2   9        0.26       12.25      7.74 o 
   3   2   9     6857.60     7383.54     69.53 o 
   4   2   9    50574.63    47498.96    376.05 o 
   5   2   9      552.72      849.93     21.77 o 
   6   2   9      317.97      272.77     17.29 o 
   7   2   9     4226.23     3944.20     51.92 o 
   8   2   9     4950.89     4874.97     67.01 o 
   9   2   9        7.09      -15.51     20.53 o 
  10   2   9       43.59       64.73     32.46 o 
  11   2   9     2489.02     2267.31     79.92 o 
  12   2   9     1319.41     1413.05    111.58 o 
  13   2   9        0.02      196.88    161.63 o 
  14   2   9        4.92      229.99    230.11 o 
  15   2   9      555.04      287.95    115.74 o 
   1   3   9     4397.03     4982.79     47.96 o 
   2   3   9     3650.00     4142.07     39.84 o 
   3   3   9       43.62       35.61      9.42 o 
   4   3   9      362.87      298.02     12.22 o 
   5   3   9     2696.95     3352.28     41.22 o 
   6   3   9     3418.72     4276.15     72.55 o 
   7   3   9        4.34       -5.89     14.35 o 
   8   3   9     1317.34     1316.79     43.93 o 
   9   3   9     1028.97     1058.71     32.18 o 
  10   3   9      248.80      240.94     31.45 o 
  11   3   9      211.25      188.95     39.23 o 
  12   3   9       43.94       55.76     38.66 o 
  13   3   9       30.18      143.49    141.55 o 
  14   3   9      271.78      511.87    223.52 o 
  15   3   9        6.73      -62.86    105.93 o 
   0   4   9       58.55       68.13     13.31 o 
   1   4   9    11162.23    11491.71     92.65 o 
   2   4   9   120823.33   120836.71    876.62 o 
   3   4   9       65.96       24.15      7.90 o 
   4   4   9      703.51      767.40     19.45 o 
   5   4   9     8286.02     8811.62     84.55 o 
   6   4   9     9441.36     8214.10     82.52 o 
   7   4   9        5.30       13.81     14.58 o 
   8   4   9      259.67      371.43     19.03 o 
   9   4   9      848.74      838.19     30.13 o 
  10   4   9     3340.38     3408.66     82.57 o 
  11   4   9       40.52       77.05     42.87 o 
  12   4   9       84.10       97.72     40.58 o 
  13   4   9     1398.73     1367.93    129.85 o 
  14   4   9     1142.52     1122.67    218.43 o 
  15   4   9       14.89       16.95     81.37 o 
   1   5   9     6690.12     7306.62     62.73 o 
   2   5   9      211.23      156.61     10.70 o 
   3   5   9     1379.40     1253.11     21.02 o 
   4   5   9     5560.25     6283.54     58.62 o 
   5   5   9      936.00     1187.30     24.03 o 
   6   5   9     1622.00     1688.21     28.61 o 
   7   5   9       43.67       -5.82     13.50 o 
   8   5   9       17.40       -8.05     16.09 o 
   9   5   9        3.80      -29.46     20.34 o 
  10   5   9        1.84      -36.31     24.21 o 
  11   5   9      123.16      139.80     40.96 o 
  12   5   9       48.43        7.31     41.00 o 
  13   5   9      326.01      290.23     63.54 o 
  14   5   9        1.06      173.97     98.31 o 
  15   5   9        1.39      -11.49     82.57 o 
   0   6   9    28350.96    29812.40    334.77 o 
   1   6   9      117.69      249.07     12.67 o 
   2   6   9        8.08       55.76     10.46 o 
   3   6   9     2259.91     2208.50     40.24 o 
   4   6   9    13271.08    12761.89    108.22 o 
   5   6   9      561.69      446.86     17.63 o 
   6   6   9       87.76       63.08     13.10 o 
   7   6   9     3093.02     3201.64     43.53 o 
   8   6   9    12655.29    12767.45    123.41 o 
   9   6   9       65.50        3.40     22.60 o 
  10   6   9       59.91       67.88     25.58 o 
  11   6   9      433.41      462.00     38.43 o 
  12   6   9      772.10      788.37     51.95 o 
  13   6   9       10.86       33.26     66.80 o 
  14   6   9       22.39      111.48    100.00 o 
  15   6   9      115.71      -61.86     87.83 o 
   1   7   9     1462.86     1356.69     22.72 o 
   2   7   9      130.29      304.22     28.54 o 
   3   7   9    14540.37    15053.53    119.18 o 
   4   7   9     6662.80     7410.50     69.69 o 
   5   7   9     4908.52     4776.91     51.82 o 
   6   7   9     3016.12     2757.01     41.37 o 
   7   7   9     2217.56     2663.25     41.04 o 
   8   7   9      679.78      598.25     22.43 o 
   9   7   9        4.61       17.29     21.95 o 
  10   7   9      675.55      598.17     33.86 o 
  11   7   9      282.41      297.54     36.56 o 
  12   7   9      413.20      472.08     47.32 o 
  13   7   9        4.46       12.14     48.95 o 
  14   7   9      273.60      295.28     69.72 o 
  15   7   9       13.69      102.26     91.42 o 
   0   8   9      668.10      495.42     30.64 o 
   1   8   9     6879.92     7239.67     64.04 o 
   2   8   9     7217.30     6422.03     57.97 o 
   3   8   9     4703.96     5089.19     50.62 o 
   4   8   9      768.59      770.08     23.88 o 
   5   8   9     4279.93     4551.08     50.09 o 
   6   8   9     2096.34     1895.61     33.24 o 
   7   8   9       45.83      -24.74     16.49 o 
   8   8   9       55.39       18.03     21.58 o 
   9   8   9     3251.92     3189.72     65.73 o 
  10   8   9      280.16      196.28     30.01 o 
  11   8   9        8.56        4.56     35.69 o 
  12   8   9       26.10      110.51     71.56 o 
  13   8   9       31.06       24.77     58.34 o 
  14   8   9       49.74       79.29     71.62 o 
   1   9   9       17.80      -20.05     13.37 o 
   2   9   9     4667.64     5111.44     53.45 o 
   3   9   9      291.34      410.14     16.96 o 
   4   9   9     6285.46     7617.86     77.10 o 
   5   9   9       89.40       65.45     12.96 o 
   6   9   9     1203.52     1318.04     28.92 o 
   7   9   9      144.90       98.28     19.16 o 
   8   9   9       55.03      -34.37     24.32 o 
   9   9   9      106.45        2.21     31.48 o 
  10   9   9      800.40      697.06     38.27 o 
  11   9   9       21.35      -18.30     46.56 o 
  12   9   9      568.32      466.32     59.89 o 
  13   9   9      124.26      194.11     63.16 o 
  14   9   9      170.06      222.86     78.88 o 
   0  10   9    39729.81    38405.70    430.01 o 
   1  10   9     2110.30     1849.60     35.54 o 
   2  10   9     1169.30      942.74     27.47 o 
   3  10   9      656.08      534.98     19.63 o 
   4  10   9    22855.18    22654.07    191.79 o 
   5  10   9      357.02      238.01     17.59 o 
   6  10   9      156.94      200.96     33.50 o 
   7  10   9      868.19      857.76     30.28 o 
   8  10   9     3910.78     4059.86     77.09 o 
   9  10   9        0.14      -34.43     31.83 o 
  10  10   9      178.20      188.60     35.97 o 
  11  10   9     1216.44     1247.57     75.41 o 
  12  10   9     1454.37     1446.36     78.58 o 
  13  10   9        4.83        2.51     65.68 o 
  14  10   9       29.75     -114.65     76.43 o 
   1  11   9       29.84       19.22     16.04 o 
   2  11   9     5083.17     5469.92     63.31 o 
   3  11   9      143.99       45.88     16.59 o 
   4  11   9      105.74      119.58     15.38 o 
   5  11   9      108.18       23.90     18.80 o 
   6  11   9     1406.92     1196.09     31.33 o 
   7  11   9      398.37      444.63     28.71 o 
   8  11   9       43.29      -44.66     29.77 o 
   9  11   9      188.71      158.57     37.37 o 
  10  11   9        0.25      -24.83     41.91 o 
  11  11   9      135.00      112.88     45.89 o 
  12  11   9      414.88      356.41     53.74 o 
  13  11   9        0.28      -33.40     62.34 o 
  14  11   9       20.86      -26.06     81.97 o 
   0  12   9       72.34       52.39     25.48 o 
   1  12   9     1089.63     1048.91     27.68 o 
   2  12   9    18744.54    17877.19    158.30 o 
   3  12   9      133.17      140.41     19.20 o 
   4  12   9       54.97      -10.41     17.66 o 
   5  12   9      164.72      108.05     31.06 o 
   6  12   9    16082.00    16384.91    168.68 o 
   7  12   9      397.54      433.75     31.20 o 
   8  12   9      108.70       64.49     32.16 o 
   9  12   9     1016.03      988.71     48.40 o 
  10  12   9     5554.98     5773.11    108.68 o 
  11  12   9        2.51       -1.26     45.24 o 
  12  12   9      105.48       60.01     47.01 o 
  13  12   9      286.64      254.03     68.56 o 
   1  13   9     2536.45     2413.12     41.81 o 
   2  13   9      633.98      686.02     25.64 o 
   3  13   9      315.84      292.34     22.65 o 
   4  13   9      751.13      651.57     30.38 o 
   5  13   9       69.37       36.19     23.23 o 
   6  13   9     1524.92     1382.41     40.31 o 
   7  13   9       24.99      -41.94     27.96 o 
   8  13   9       52.02       39.86     34.10 o 
   9  13   9      811.95      769.27     47.35 o 
  10  13   9       53.50       71.05     39.12 o 
  11  13   9      240.35      219.61     45.33 o 
  12  13   9       33.86       26.41     51.13 o 
  13  13   9       36.50       -4.67     83.69 o 
   0  14   9     1523.23     1307.30     45.54 o 
   1  14   9        0.04      -27.44     19.77 o 
   2  14   9       27.42      -17.85     20.92 o 
   3  14   9        0.05      -32.82     21.88 o 
   4  14   9     3692.54     3985.88     64.69 o 
   5  14   9      181.54      135.82     25.97 o 
   6  14   9      271.55      303.07     32.30 o 
   7  14   9      277.84      202.82     33.00 o 
   8  14   9      518.92      513.52     43.01 o 
   9  14   9       56.35      120.23     42.78 o 
  10  14   9        3.77      -43.95     41.45 o 
  11  14   9      902.81      877.22     60.44 o 
  12  14   9       43.41      -77.68     51.78 o 
  13  14   9       14.17       49.77     79.72 o 
   1  15   9     1509.77     1261.51     34.14 o 
   2  15   9        0.57      -34.21     22.81 o 
   3  15   9     1285.81     1299.10     38.45 o 
   4  15   9      216.66      200.46     25.52 o 
   5  15   9      835.78      770.89     34.72 o 
   6  15   9     1233.63     1172.12     50.02 o 
   7  15   9     1300.50     1363.35     49.86 o 
   8  15   9     1223.66     1298.73     56.56 o 
   9  15   9       38.08       68.96     44.17 o 
  10  15   9      518.56      428.79     51.21 o 
  11  15   9       51.29       33.82     45.12 o 
  12  15   9      189.73      113.55     65.49 o 
   0  16   9      115.23       76.26     34.82 o 
   1  16   9      787.89      764.18     31.06 o 
   2  16   9    10759.23    11108.75    122.90 o 
   3  16   9     1338.37     1410.38     40.01 o 
   4  16   9      237.83      232.63     29.25 o 
   5  16   9     1423.73     1464.41     46.34 o 
   6  16   9     5313.47     5532.19     98.08 o 
   7  16   9      279.80      306.01     38.52 o 
   8  16   9      366.17      369.18     47.48 o 
   9  16   9      303.56      389.16     53.05 o 
  10  16   9     1255.69     1267.78     65.18 o 
  11  16   9        2.84      -34.83     49.57 o 
  12  16   9       30.73      129.51     68.97 o 
   1  17   9      171.34      118.65     28.06 o 
   2  17   9       41.95      -16.71     26.28 o 
   3  17   9      212.90      151.54     28.33 o 
   4  17   9        7.95      -41.11     28.26 o 
   5  17   9      186.28      256.48     34.64 o 
   6  17   9      512.70      667.95     43.01 o 
   7  17   9       97.21      100.17     42.49 o 
   8  17   9        5.87      -22.43     43.67 o 
   9  17   9       20.95       20.88     48.75 o 
  10  17   9       39.30       82.24     51.60 o 
  11  17   9       73.49       -6.34     59.45 o 
   0  18   9     7974.38     8129.51    154.64 o 
   1  18   9      715.27      727.44     36.72 o 
   2  18   9       33.45       -7.07     28.36 o 
   3  18   9     1420.61     1348.11     44.08 o 
   4  18   9     6030.91     6579.54    108.47 o 
   5  18   9        2.26       51.77     33.32 o 
   6  18   9      104.50       61.35     37.01 o 
   7  18   9     1504.90     1582.40     89.12 o 
   8  18   9     4821.40     5530.90    152.74 o 
   9  18   9        0.02       63.30     53.74 o 
  10  18   9       30.73        3.91     61.28 o 
  11  18   9      303.73      374.63     68.84 o 
   1  19   9      155.32      170.28     34.18 o 
   2  19   9      424.92      447.12     34.71 o 
   3  19   9      306.84      402.26     36.24 o 
   4  19   9      264.77      286.43     37.40 o 
   5  19   9      368.72      292.78     39.62 o 
   6  19   9      246.60      248.70     41.23 o 
   7  19   9      303.91      304.53     54.73 o 
   8  19   9       67.24      110.65     63.12 o 
   9  19   9       80.96      101.40     64.31 o 
  10  19   9        0.80       -7.22     63.87 o 
   0  20   9      719.10      888.73     64.68 o 
   1  20   9       87.82      129.89     35.42 o 
   2  20   9     1062.55     1036.19     47.34 o 
   3  20   9        0.31       14.07     33.56 o 
   4  20   9       60.49      140.81     39.06 o 
   5  20   9      437.96      438.67     44.33 o 
   6  20   9     1094.48     1095.39     58.80 o 
   7  20   9       93.40      170.41     59.64 o 
   8  20   9       14.29      103.86     65.34 o 
   9  20   9       44.54        0.65     64.12 o 
  10  20   9      511.64      652.32     78.30 o 
   1  21   9      517.15      577.02     43.38 o 
   2  21   9       14.72      -30.43     36.85 o 
   3  21   9      362.03      354.24     43.01 o 
   4  21   9       58.87      109.76     41.26 o 
   5  21   9      911.78     1032.18     64.62 o 
   6  21   9      175.60      209.74     54.84 o 
   7  21   9      231.28      225.39     66.71 o 
   8  21   9      166.69      112.92     68.11 o 
   9  21   9       33.71       31.77     67.66 o 
   0  22   9     2263.08     2470.59    106.31 o 
   1  22   9      108.09      109.61     41.30 o 
   2  22   9        3.40       10.98     40.13 o 
   3  22   9      455.03      370.74     52.02 o 
   4  22   9     1465.28     1574.11     76.02 o 
   5  22   9       98.39       86.57     55.89 o 
   6  22   9       16.18      -29.45     57.77 o 
   7  22   9       82.01      130.70     66.81 o 
   8  22   9      248.39      207.18     76.31 o 
   1  23   9      147.17      135.60     46.86 o 
   2  23   9      176.76      263.73     53.57 o 
   3  23   9      124.72       38.39     59.30 o 
   4  23   9        2.80       -0.73     55.85 o 
   5  23   9       67.58       56.29     61.80 o 
   6  23   9       40.52       83.93     65.47 o 
   7  23   9      176.21      157.56     75.02 o 
   0  24   9       88.33      196.03     82.19 o 
   1  24   9      296.31      409.35     61.29 o 
   2  24   9     1445.77     1550.56     96.97 o 
   3  24   9      235.62      240.79     68.75 o 
   4  24   9        2.62      -94.78     63.19 o 
   5  24   9       85.10       96.51     68.97 o 
   6  24   9     1482.68     1703.89    111.98 o 
   1  25   9       21.59       82.07     63.50 o 
   2  25   9        4.43       92.02     69.94 o 
   3  25   9        0.30       12.06     68.52 o 
   4  25   9       40.28      -92.25     72.33 o 
   0  26   9      491.14      619.28    116.30 o 
   1  26   9        0.69      -29.01     71.30 o 
   2  26   9      121.14      149.98     73.91 o 
   0   0  10    76978.20    74075.13   1212.16 o 
   1   0  10      384.60      172.04     14.96 o 
   2   0  10       46.58       -1.38     13.37 o 
   3   0  10     4026.13     4130.28     66.12 o 
   4   0  10    21454.05    17171.23    198.43 o 
   5   0  10     8646.22     8837.51    126.83 o 
   6   0  10      465.48      369.24     23.77 o 
   7   0  10     3636.59     3779.41     69.76 o 
   8   0  10    10609.74    10618.34    161.40 o 
   9   0  10      391.15      386.66     32.31 o 
  10   0  10       57.91       57.19     65.57 o 
  11   0  10      957.86     1244.46     97.48 o 
  12   0  10      631.61      677.05    131.19 o 
  13   0  10       75.91      372.87    210.17 o 
  14   0  10      250.18      698.45    515.57 o 
  15   0  10       57.67      262.38    163.72 o 
   1   1  10     2725.01     3612.61     38.47 o 
   2   1  10     6732.42     7646.58     69.82 o 
   3   1  10     1789.82     1606.79     25.20 o 
   4   1  10       17.25      -15.70     10.47 o 
   5   1  10     3404.16     3654.28     43.51 o 
   6   1  10     7510.63     9338.52     95.62 o 
   7   1  10       56.98       35.64     16.54 o 
   8   1  10       10.50      -15.35     17.00 o 
   9   1  10        0.91       -0.64     19.45 o 
  10   1  10        2.80      -15.80     33.01 o 
  11   1  10       54.48       70.64     41.76 o 
  12   1  10       31.40       34.06     64.56 o 
  13   1  10        4.46      108.58     74.67 o 
  14   1  10       25.71      319.14    261.69 o 
  15   1  10       12.08      -13.23    108.80 o 
   0   2  10       76.45       33.70     13.55 o 
   1   2  10    17360.80    19147.27    156.44 o 
   2   2  10    82968.04    88199.80    681.64 o 
   3   2  10     1143.65     1115.02     24.83 o 
   4   2  10      139.84      178.38     12.93 o 
   5   2  10      121.48      148.16     10.65 o 
   6   2  10     8166.20     7087.42     76.73 o 
   7   2  10      775.08      734.07     21.59 o 
   8   2  10      192.78      187.52     19.23 o 
   9   2  10     1578.87     1589.77     35.82 o 
  10   2  10     3645.55     3945.51     86.04 o 
  11   2  10       44.37       71.56     37.70 o 
  12   2  10      452.65      461.10     65.94 o 
  13   2  10      148.14      145.39     78.32 o 
  14   2  10      945.32     1084.61    305.49 o 
  15   2  10        4.08      138.32    114.05 o 
   1   3  10    13446.17    13614.24    111.92 o 
   2   3  10      525.33      537.48     14.53 o 
   3   3  10     2696.95     2833.28     33.46 o 
   4   3  10     9195.81     9359.73     82.59 o 
   5   3  10       25.90       -7.23     10.25 o 
   6   3  10     4579.69     4982.90     59.01 o 
   7   3  10     2000.77     2109.81     35.87 o 
   8   3  10     7022.12     7632.18     82.28 o 
   9   3  10     1406.24     1323.91     33.39 o 
  10   3  10     1522.32     1608.76     57.31 o 
  11   3  10      351.10      350.86     42.94 o 
  12   3  10     2213.88     2330.15    118.23 o 
  13   3  10      239.72      365.63    115.57 o 
  14   3  10      367.11      675.46    291.46 o 
  15   3  10       33.24       28.13    111.34 o 
   0   4  10    47755.84    50109.51    535.17 o 
   1   4  10      130.07       82.28     10.72 o 
   2   4  10       47.77       74.34     11.01 o 
   3   4  10      185.08      208.51     11.41 o 
   4   4  10    14433.07    14037.32    117.59 o 
   5   4  10      106.44      112.77     12.04 o 
   6   4  10       12.32       12.40     13.36 o 
   7   4  10      447.77      465.58     17.78 o 
   8   4  10      243.80      106.34     17.92 o 
   9   4  10        3.53       -6.87     20.82 o 
  10   4  10      195.88      255.47     30.78 o 
  11   4  10        0.99      -35.42     38.36 o 
  12   4  10      701.47      818.20     72.47 o 
  13   4  10        0.25       72.68    108.19 o 
  14   4  10        0.09       66.44    100.06 o 
  15   4  10        0.33       59.28     90.29 o 
   1   5  10     4103.19     4248.35     43.21 o 
   2   5  10      261.31      403.98     13.68 o 
   3   5  10     4763.29     5264.73     52.04 o 
   4   5  10    10520.44    11440.62     98.61 o 
   5   5  10      251.27      128.71     14.14 o 
   6   5  10     1336.17      882.31     21.81 o 
   7   5  10      891.69      871.00     26.32 o 
   8   5  10     3743.38     4049.49     55.83 o 
   9   5  10      853.15      801.62     30.89 o 
  10   5  10       40.70        5.65     24.86 o 
  11   5  10      162.66      107.40     34.94 o 
  12   5  10      329.81      293.47     41.61 o 
  13   5  10       35.60       80.46     64.95 o 
  14   5  10      273.60      350.47    169.34 o 
  15   5  10        8.68      -30.32     86.03 o 
   0   6  10       76.48       86.29     17.34 o 
   1   6  10     2247.42     2530.56     33.13 o 
   2   6  10    83803.37    83832.26    617.91 o 
   3   6  10     4619.38     4605.06     45.61 o 
   4   6  10       84.88       57.14     12.23 o 
   5   6  10     8106.79     8332.49     76.77 o 
   6   6  10    28552.59    27952.04    245.09 o 
   7   6  10      819.99      695.92     21.81 o 
   8   6  10       49.37       30.61     19.32 o 
   9   6  10       38.80      -31.89     21.26 o 
  10   6  10     2975.62     3043.76     64.87 o 
  11   6  10      145.03      159.29     37.88 o 
  12   6  10       23.55       68.59     41.30 o 
  13   6  10      215.05      274.49     66.94 o 
  14   6  10      662.65      677.33    197.16 o 
  15   6  10        0.52      -41.70     89.17 o 
   1   7  10     3332.48     4377.75     46.76 o 
   2   7  10     2303.70     2756.68     34.30 o 
   3   7  10       58.41       -2.07     10.64 o 
   4   7  10     5747.05     6328.96     62.90 o 
   5   7  10       66.06       74.02     14.39 o 
   6   7  10      341.11      274.17     16.83 o 
   7   7  10       14.76       -0.45     14.95 o 
   8   7  10      177.08      169.84     22.08 o 
   9   7  10      286.89      251.25     26.95 o 
  10   7  10       46.52       -5.74     27.12 o 
  11   7  10        0.18      -49.47     32.98 o 
  12   7  10       52.33      -14.26     42.90 o 
  13   7  10      123.91      131.12     62.59 o 
  14   7  10        5.05       41.46     70.64 o 
   0   8  10    39108.43    41333.47    446.33 o 
   1   8  10     6116.42     6625.17     62.48 o 
   2   8  10     1060.88     1157.64     21.71 o 
   3   8  10     3536.83     3689.58     43.99 o 
   4   8  10    20285.94    19720.73    172.91 o 
   5   8  10     3173.25     3140.51     44.40 o 
   6   8  10       36.87      -21.00     14.00 o 
   7   8  10     3701.16     3592.01     53.27 o 
   8   8  10     2003.43     1784.27     44.89 o 
   9   8  10      320.81      203.85     30.23 o 
  10   8  10      315.45      208.42     31.41 o 
  11   8  10      908.10      868.05     47.37 o 
  12   8  10     2043.31     2058.00    123.33 o 
  13   8  10       46.82       71.90     60.36 o 
  14   8  10        9.74      -50.94     76.65 o 
   1   9  10      195.94      188.13     26.41 o 
   2   9  10     3160.05     3570.61     46.37 o 
   3   9  10      464.48      530.11     18.32 o 
   4   9  10     2558.05     2537.98     48.22 o 
   5   9  10     1276.74     1130.88     28.63 o 
   6   9  10     1001.68      899.94     24.48 o 
   7   9  10      821.73      702.18     27.13 o 
   8   9  10     1078.87     1061.23     41.94 o 
   9   9  10       36.31      -22.95     30.27 o 
  10   9  10     1443.79     1287.42     65.18 o 
  11   9  10        6.37      -37.44     41.34 o 
  12   9  10       82.57       38.25     55.56 o 
  13   9  10       11.09        2.08     64.30 o 
  14   9  10      116.11      101.64     79.39 o 
   0  10  10      251.13      315.69     25.46 o 
   1  10  10      157.39       46.30     16.33 o 
   2  10  10      462.73      522.22     21.28 o 
   3  10  10      292.49      204.30     17.64 o 
   4  10  10      186.42      114.16     15.26 o 
   5  10  10     1934.38     1847.00     35.63 o 
   6  10  10     3791.50     4172.79     57.79 o 
   7  10  10       59.47       48.37     22.72 o 
   8  10  10       61.68      -18.80     29.83 o 
   9  10  10        4.87      -48.00     32.00 o 
  10  10  10     1560.53     1398.91     52.16 o 
  11  10  10       82.46       40.78     43.74 o 
  12  10  10        1.79       11.83     70.41 o 
  13  10  10      174.30      106.65     68.98 o 
  14  10  10       46.80       67.01     81.66 o 
   1  11  10      537.27      429.45     21.07 o 
   2  11  10     4328.77     4439.39     57.82 o 
   3  11  10     7305.18     7284.88     77.67 o 
   4  11  10     2624.90     2645.43     56.01 o 
   5  11  10     3311.82     3429.51     57.29 o 
   6  11  10      264.93      189.20     21.81 o 
   7  11  10      854.86      833.85     35.35 o 
   8  11  10     1885.89     1647.48     51.81 o 
   9  11  10     1058.04     1064.00     49.86 o 
  10  11  10      768.58      673.88     46.20 o 
  11  11  10      357.00      368.98     51.29 o 
  12  11  10      978.02     1049.67     67.22 o 
  13  11  10        1.30      -12.37     82.65 o 
   0  12  10    33617.91    35049.79    417.02 o 
   1  12  10      122.42       91.32     19.41 o 
   2  12  10     1033.08     1105.28     30.49 o 
   3  12  10     1934.15     2076.78     38.03 o 
   4  12  10    13335.44    13777.86    131.84 o 
   5  12  10      724.82      789.72     40.13 o 
   6  12  10        2.41      -41.35     27.56 o 
   7  12  10       19.62      -40.31     26.87 o 
   8  12  10     2526.05     2669.03     66.35 o 
   9  12  10      153.43      119.32     40.83 o 
  10  12  10      112.63       90.80     39.13 o 
  11  12  10        9.22      -68.51     45.67 o 
  12  12  10       57.64       65.61     48.52 o 
  13  12  10        1.38      -98.01     65.34 o 
   1  13  10     1849.38     1753.64     36.04 o 
   2  13  10        4.78      -27.48     19.06 o 
   3  13  10     2398.45     2143.79     53.89 o 
   4  13  10       10.43      -29.34     19.56 o 
   5  13  10      672.24      567.95     28.94 o 
   6  13  10      381.44      362.48     30.50 o 
   7  13  10      924.47      912.51     38.83 o 
   8  13  10      555.52      447.99     39.72 o 
   9  13  10      441.56      394.60     46.19 o 
  10  13  10      526.40      552.31     46.18 o 
  11  13  10       68.86      -30.27     43.65 o 
  12  13  10      559.00      568.49     59.21 o 
  13  13  10       88.69       62.51     67.25 o 
   0  14  10       91.18       14.38     28.67 o 
   1  14  10     2596.41     2415.62     50.25 o 
   2  14  10    19616.09    19954.23    185.84 o 
   3  14  10     3582.41     3606.98     61.65 o 
   4  14  10        4.39      -23.89     22.92 o 
   5  14  10     2915.71     3133.70     74.64 o 
   6  14  10     6386.30     6912.00     98.19 o 
   7  14  10      405.63      340.28     34.25 o 
   8  14  10        6.21      -54.29     36.19 o 
   9  14  10      969.45     1005.10     53.82 o 
  10  14  10     2889.23     3379.58     87.68 o 
  11  14  10       55.37       33.18     49.43 o 
  12  14  10       50.81      -91.41     60.94 o 
  13  14  10      298.46      237.65     74.91 o 
   1  15  10      269.56      165.61     24.29 o 
   2  15  10      859.69      732.88     31.98 o 
   3  15  10      751.99      781.96     32.62 o 
   4  15  10       94.58      119.60     27.39 o 
   5  15  10      480.50      539.46     32.87 o 
   6  15  10       87.01       58.59     36.23 o 
   7  15  10       70.04       45.98     37.40 o 
   8  15  10       77.02       48.52     40.50 o 
   9  15  10      126.66      117.54     45.58 o 
  10  15  10       99.34       61.46     45.76 o 
  11  15  10       50.11      -13.22     48.14 o 
  12  15  10       25.54      -42.68     64.58 o 
   0  16  10     5196.38     4560.03     98.78 o 
   1  16  10       34.10      -36.67     24.45 o 
   2  16  10      753.86      751.84     32.96 o 
   3  16  10     4708.79     4989.42     76.30 o 
   4  16  10     9279.79     9117.90    112.93 o 
   5  16  10     1206.04     1337.07     45.20 o 
   6  16  10      535.30      706.16     42.42 o 
   7  16  10     1640.33     1764.42     61.33 o 
   8  16  10     3999.86     4278.24    149.81 o 
   9  16  10      136.15      160.19     49.65 o 
  10  16  10        7.93      -10.45     50.84 o 
  11  16  10      208.96      152.43     53.38 o 
  12  16  10      380.28      413.61     74.25 o 
   1  17  10      136.90      118.43     28.46 o 
   2  17  10        1.04      -39.67     26.45 o 
   3  17  10     2489.38     2444.76     52.45 o 
   4  17  10     1878.77     1794.58     47.96 o 
   5  17  10     2758.58     3044.04     63.11 o 
   6  17  10     1068.36      961.27     47.36 o 
   7  17  10       53.62       41.84     41.15 o 
   8  17  10      787.88      894.99     57.77 o 
   9  17  10      238.77      239.41     55.25 o 
  10  17  10      429.94      371.57     59.00 o 
  11  17  10       98.70       87.44     63.19 o 
   0  18  10      637.50      659.38     53.08 o 
   1  18  10        1.41       45.77     29.71 o 
   2  18  10     1387.85     1382.09     44.03 o 
   3  18  10      294.60      314.68     33.44 o 
   4  18  10        3.64       15.69     31.29 o 
   5  18  10       21.33      -27.17     33.02 o 
   6  18  10       36.42       46.67     37.44 o 
   7  18  10       64.83       82.41     44.79 o 
   8  18  10       11.80      103.68     50.99 o 
   9  18  10      306.42      341.59     66.46 o 
  10  18  10        4.81       28.68     61.86 o 
  11  18  10       14.05       61.24     63.94 o 
   1  19  10     4076.10     4728.55     85.14 o 
   2  19  10      554.51      562.62     36.47 o 
   3  19  10      132.82      164.04     34.34 o 
   4  19  10       53.35       31.81     34.10 o 
   5  19  10       51.84       13.36     35.74 o 
   6  19  10      454.04      498.46     49.24 o 
   7  19  10      340.00      378.08     57.39 o 
   8  19  10      649.89      699.55     74.00 o 
   9  19  10       79.72       50.22     64.61 o 
  10  19  10      288.96      242.20     68.98 o 
   0  20  10    12843.45    14451.70    250.65 o 
   1  20  10     3607.33     3961.29     78.87 o 
   2  20  10       81.70      105.49     36.35 o 
   3  20  10      255.54      295.87     37.52 o 
   4  20  10     4537.01     5038.63     96.80 o 
   5  20  10       34.04       20.54     38.78 o 
   6  20  10       70.52      108.51     51.35 o 
   7  20  10      826.74     1003.30     73.85 o 
   8  20  10     2206.86     2476.57    104.31 o 
   9  20  10       51.42       78.81     67.60 o 
   1  21  10       92.14      208.87     38.96 o 
   2  21  10       47.57      -13.18     37.53 o 
   3  21  10      513.98      584.23     46.04 o 
   4  21  10       20.16       10.08     46.87 o 
   5  21  10       76.91       33.32     51.03 o 
   6  21  10      294.11      226.30     54.98 o 
   7  21  10        9.01       30.66     63.33 o 
   8  21  10        0.56       89.34     72.08 o 
   9  21  10        3.86        8.64     67.81 o 
   0  22  10        3.22      119.93     55.70 o 
   1  22  10      463.12      530.32     46.81 o 
   2  22  10     2489.49     2619.31     97.75 o 
   3  22  10      214.51      218.64     49.57 o 
   4  22  10       79.53      -76.98     53.25 o 
   5  22  10      167.31      170.28     61.73 o 
   6  22  10     1773.73     2091.16     92.03 o 
   7  22  10       15.61       31.09     66.34 o 
   8  22  10       16.38      -30.69     72.82 o 
   1  23  10       12.60       34.13     46.73 o 
   2  23  10      447.57      577.89     58.93 o 
   3  23  10      202.56      105.29     60.90 o 
   4  23  10        9.97      -37.07     55.91 o 
   5  23  10      150.98      163.61     68.42 o 
   6  23  10        0.66      174.50     79.55 o 
   7  23  10       23.44      102.79     73.83 o 
   0  24  10      878.73      722.81    117.31 o 
   1  24  10      338.71      455.61     62.72 o 
   2  24  10      462.56      536.65     67.54 o 
   3  24  10      264.41      310.51     69.99 o 
   4  24  10       24.60     -103.03     68.69 o 
   5  24  10       16.64       13.36     67.54 o 
   6  24  10        5.51       27.32     82.16 o 
   1  25  10      384.01      427.04     76.13 o 
   2  25  10        4.10      -73.16     67.86 o 
   3  25  10        1.77       63.92     70.30 o 
   4  25  10       11.23       16.15     74.46 o 
   0  26  10       34.99        6.74    102.57 o 
   1  26  10       30.83       31.06     72.70 o 
   1   1  11    32111.23    33191.16    265.15 o 
   2   1  11    12500.29    14933.10    127.09 o 
   3   1  11    23891.01    24089.76    197.10 o 
   4   1  11      651.61      720.55     17.30 o 
   5   1  11     5979.08     6322.06     64.54 o 
   6   1  11     2881.00     3497.45     47.72 o 
   7   1  11    11276.69    10674.59    106.38 o 
   8   1  11       21.60       12.80     18.46 o 
   9   1  11     3707.34     3872.46     65.90 o 
  10   1  11      371.24      353.35     28.91 o 
  11   1  11     1059.07      988.07     58.04 o 
  12   1  11       85.68      149.63     43.17 o 
  13   1  11       86.59      193.06    111.27 o 
  14   1  11      174.49      127.08    109.27 o 
  15   1  11      170.48      230.37    121.13 o 
   0   2  11    23502.71    24390.80    287.12 o 
   1   2  11    36374.13    38069.22    303.07 o 
   2   2  11      100.19       99.78     11.76 o 
   3   2  11    13421.63    12657.01    110.84 o 
   4   2  11      242.70      179.67     12.93 o 
   5   2  11     5008.78     5727.16     57.29 o 
   6   2  11      122.68       98.20     14.03 o 
   7   2  11    17297.35    17437.91    165.92 o 
   8   2  11        8.89      -25.19     16.79 o 
   9   2  11      519.77      499.46     29.50 o 
  10   2  11        0.56       50.78     25.84 o 
  11   2  11     4967.48     4831.07    102.58 o 
  12   2  11       35.23       78.62     52.68 o 
  13   2  11        7.87       31.00     60.57 o 
  14   2  11       23.63      -50.42    123.06 o 
  15   2  11      852.26      665.40    133.68 o 
   1   3  11      782.48      808.95     17.99 o 
   2   3  11     4216.82     4932.16     57.48 o 
   3   3  11     6150.21     6535.39     62.60 o 
   4   3  11     1835.52     1806.18     28.19 o 
   5   3  11        8.55       -0.17     14.14 o 
   6   3  11     1061.54     1128.97     26.42 o 
   7   3  11       44.94       32.95     16.55 o 
   8   3  11      102.39      108.36     18.34 o 
   9   3  11      580.17      625.08     28.51 o 
  10   3  11        1.87       23.57     28.26 o 
  11   3  11        4.11       59.14     46.97 o 
  12   3  11       29.46       82.75     42.82 o 
  13   3  11        1.62      132.57     88.31 o 
  14   3  11       26.32        4.48    162.09 o 
  15   3  11       78.99       97.52     83.66 o 
   0   4  11     2386.53     2687.39     50.55 o 
   1   4  11    29009.08    30255.09    231.39 o 
   2   4  11       11.05        9.11     11.04 o 
   3   4  11    12421.01    11852.59    103.54 o 
   4   4  11       53.54       35.23     12.33 o 
   5   4  11    29600.26    31387.10    256.37 o 
   6   4  11       11.49      -19.23     12.82 o 
   7   4  11     2415.57     2381.07     40.23 o 
   8   4  11        0.29      -24.32     16.21 o 
   9   4  11    11252.69    12018.75    146.63 o 
  10   4  11      342.97      312.70     27.99 o 
  11   4  11       63.91       95.27     34.55 o 
  12   4  11        6.95       17.50     40.27 o 
  13   4  11     1707.70     1732.20    163.03 o 
  14   4  11        1.77       40.93    120.05 o 
  15   4  11        0.01       37.93     85.42 o 
   1   5  11      714.24      484.69     15.52 o 
   2   5  11       15.29      -16.38     10.92 o 
   3   5  11     8900.73     8874.02     77.88 o 
   4   5  11     1497.30     1554.66     26.13 o 
   5   5  11     7545.30     8264.40     75.63 o 
   6   5  11        2.96      -17.81     11.88 o 
   7   5  11      876.09      731.71     24.02 o 
   8   5  11      149.69      101.40     15.82 o 
   9   5  11       29.40      -26.96     28.79 o 
  10   5  11       52.34      -11.70     26.33 o 
  11   5  11      695.68      574.15     42.95 o 
  12   5  11       42.55       20.21     45.20 o 
  13   5  11      178.92      113.48     50.97 o 
  14   5  11       20.50       69.37     85.54 o 
   0   6  11      194.18      322.25     23.97 o 
   1   6  11    26896.04    28084.00    218.23 o 
   2   6  11      121.32      117.29     12.75 o 
   3   6  11      438.41      274.77     13.40 o 
   4   6  11      283.12      292.95     16.87 o 
   5   6  11      304.75      165.64     15.19 o 
   6   6  11        0.10       25.47     10.47 o 
   7   6  11     7408.88     7469.72     86.82 o 
   8   6  11      133.89       56.95     20.39 o 
   9   6  11       66.95       97.28     24.96 o 
  10   6  11       35.31       47.41     28.65 o 
  11   6  11     1700.37     1731.04     91.20 o 
  12   6  11       13.69        5.84     47.23 o 
  13   6  11        0.22       -7.77     50.16 o 
  14   6  11       78.64       88.70     68.50 o 
   1   7  11    42210.09    43070.54    334.91 o 
   2   7  11        7.07       18.97     12.41 o 
   3   7  11    11300.19    10946.09     94.07 o 
   4   7  11     3575.93     3824.15     48.70 o 
   5   7  11    17860.21    17054.94    149.01 o 
   6   7  11      579.40      549.06     31.02 o 
   7   7  11    11704.50    11978.56    127.03 o 
   8   7  11      630.36      604.12     26.58 o 
   9   7  11     1678.19     1595.26     46.21 o 
  10   7  11      531.94      478.38     34.38 o 
  11   7  11     1241.64     1255.25     61.73 o 
  12   7  11        1.31      -33.97     49.36 o 
  13   7  11      504.86      556.68     61.96 o 
  14   7  11       52.37       36.48     73.54 o 
   0   8  11        0.26       57.51     22.87 o 
   1   8  11    12140.08    12878.29    119.36 o 
   2   8  11     3085.82     3645.83     44.48 o 
   3   8  11     2447.75     2617.84     38.58 o 
   4   8  11        2.44      -10.19     15.74 o 
   5   8  11     4846.86     5201.72     61.19 o 
   6   8  11      132.33       45.89     16.20 o 
   7   8  11      628.18      616.47     27.95 o 
   8   8  11       76.84        5.13     23.86 o 
   9   8  11     2663.96     2506.11     68.33 o 
  10   8  11        3.72      -44.66     29.77 o 
  11   8  11        6.09       30.80     43.67 o 
  12   8  11        3.31      -48.85     52.11 o 
  13   8  11      716.22      735.27     77.49 o 
  14   8  11       53.99      -52.07     75.23 o 
   1   9  11      298.27      170.84     16.88 o 
   2   9  11       57.04       70.97     15.41 o 
   3   9  11     5190.16     4903.11     56.04 o 
   4   9  11     1426.99     1262.87     30.17 o 
   5   9  11     5262.10     5249.74     66.52 o 
   6   9  11      802.87      663.04     23.45 o 
   7   9  11     1517.42     1266.01     36.37 o 
   8   9  11      860.76      764.56     35.97 o 
   9   9  11       51.64        2.31     32.45 o 
  10   9  11      628.13      555.31     40.65 o 
  11   9  11     1640.09     1627.94     65.39 o 
  12   9  11      186.60      125.26     57.28 o 
  13   9  11      177.93       91.85     59.07 o 
  14   9  11        0.77      -86.62     67.99 o 
   0  10  11       25.81       -6.17     22.98 o 
   1  10  11     1489.44     1273.23     44.18 o 
   2  10  11      200.04      115.79     17.70 o 
   3  10  11    23982.90    25710.06    223.42 o 
   4  10  11      277.48      263.31     19.55 o 
   5  10  11     8204.69     8051.30     91.36 o 
   6  10  11        5.87      -28.48     18.98 o 
   7  10  11     6152.77     6584.81    103.90 o 
   8  10  11      100.32       65.07     30.15 o 
   9  10  11      488.57      501.65     43.27 o 
  10  10  11       49.24       19.71     36.53 o 
  11  10  11     2396.82     2789.64    107.35 o 
  12  10  11       75.49       75.15     60.10 o 
  13  10  11       40.78      -34.62     59.19 o 
  14  10  11       30.26       46.40     75.14 o 
   1  11  11     1671.51     1942.80     53.89 o 
   2  11  11       14.17       30.43     18.33 o 
   3  11  11      400.19      323.56     21.70 o 
   4  11  11      180.15      113.73     23.24 o 
   5  11  11       39.25       68.40     22.81 o 
   6  11  11      596.21      470.16     27.37 o 
   7  11  11       50.28        7.13     27.38 o 
   8  11  11       39.77       -4.49     31.19 o 
   9  11  11      248.22      177.56     39.88 o 
  10  11  11      138.03       39.53     39.12 o 
  11  11  11        0.41      -72.66     48.44 o 
  12  11  11        8.21       14.39     53.32 o 
  13  11  11       95.46       45.45     64.86 o 
   0  12  11       24.45      -19.69     26.32 o 
   1  12  11     9970.52     9905.55     97.64 o 
   2  12  11     2698.80     2912.72     51.81 o 
   3  12  11     1522.69     1327.31     32.10 o 
   4  12  11      167.16       94.28     20.69 o 
   5  12  11     5699.99     6229.10     82.07 o 
   6  12  11      210.17      154.78     26.22 o 
   7  12  11      684.33      603.83     35.33 o 
   8  12  11        8.14      -50.61     33.74 o 
   9  12  11     2984.63     3202.50     81.98 o 
  10  12  11        9.08      -57.85     38.57 o 
  11  12  11        0.07      -59.89     49.82 o 
  12  12  11       18.72      -18.52     53.67 o 
  13  12  11     1058.87     1021.33     84.35 o 
   1  13  11     7188.85     6973.18     80.27 o 
   2  13  11      428.31      318.51     24.32 o 
   3  13  11     4773.04     4747.33     68.91 o 
   4  13  11       14.52       -5.40     21.67 o 
   5  13  11     1182.57     1189.06     36.83 o 
   6  13  11      966.40      920.97     35.55 o 
   7  13  11     3217.78     3296.14     75.11 o 
   8  13  11       91.32       15.05     41.78 o 
   9  13  11      672.94      613.44     47.56 o 
  10  13  11        2.92       -7.32     39.92 o 
  11  13  11       10.26      -31.05     44.53 o 
  12  13  11       12.05      -56.44     49.36 o 
  13  13  11       83.40       23.55     63.35 o 
   0  14  11     1193.83     1247.46     52.48 o 
   1  14  11      244.88      197.92     23.95 o 
   2  14  11      248.84      218.98     25.43 o 
   3  14  11     2461.41     2228.78     46.98 o 
   4  14  11     1614.22     1518.54     41.04 o 
   5  14  11      685.99      686.33     32.58 o 
   6  14  11        7.58       21.86     28.74 o 
   7  14  11       53.26        6.30     33.28 o 
   8  14  11       96.54       53.42     38.09 o 
   9  14  11       32.97      -39.06     41.19 o 
  10  14  11       33.51       -0.82     42.21 o 
  11  14  11      103.39       42.55     47.19 o 
  12  14  11        2.83      -30.50     58.27 o 
   1  15  11     2567.47     2366.17     46.23 o 
   2  15  11      903.06      875.24     33.97 o 
   3  15  11    10877.68    11198.84    125.87 o 
   4  15  11       39.09       44.03     27.46 o 
   5  15  11     6053.53     6479.53     96.64 o 
   6  15  11      219.55      162.23     34.28 o 
   7  15  11     2025.86     2097.35     58.64 o 
   8  15  11      323.40      316.93     43.54 o 
   9  15  11     2657.51     2535.05     75.24 o 
  10  15  11       15.28      -67.33     44.89 o 
  11  15  11      265.52      200.99     53.31 o 
  12  15  11        0.48      -58.85     65.22 o 
   0  16  11       63.42       22.91     35.82 o 
   1  16  11     1914.20     1937.39     46.46 o 
   2  16  11      389.41      412.71     30.92 o 
   3  16  11     3907.04     4329.58     71.69 o 
   4  16  11        0.26       56.29     28.56 o 
   5  16  11     5044.16     5368.14     90.05 o 
   6  16  11      104.67       50.48     35.32 o 
   7  16  11      486.64      524.34     48.98 o 
   8  16  11        6.97       75.61     44.60 o 
   9  16  11     2696.57     2943.07     89.62 o 
  10  16  11        1.04      -74.42     49.62 o 
  11  16  11       53.37       28.29     59.39 o 
  12  16  11        7.33      -21.22     69.95 o 
   1  17  11     1052.15     1043.58     39.01 o 
   2  17  11        1.01      -14.21     28.20 o 
   3  17  11      426.44      462.96     34.04 o 
   4  17  11      490.57      474.14     34.81 o 
   5  17  11       67.48       54.29     31.44 o 
   6  17  11        8.50      -53.09     35.39 o 
   7  17  11      833.69     1013.99     53.75 o 
   8  17  11       40.86       18.77     45.41 o 
   9  17  11       13.36      -27.53     51.79 o 
  10  17  11        4.41        1.18     61.23 o 
  11  17  11        3.90       90.80     75.74 o 
   0  18  11     4481.79     4861.77    119.07 o 
   1  18  11     5611.41     6013.35     93.06 o 
   2  18  11        2.59       35.05     29.61 o 
   3  18  11     2157.92     2122.08     54.67 o 
   4  18  11     1315.09     1253.23     46.32 o 
   5  18  11      171.94      112.60     33.29 o 
   6  18  11       70.00       26.31     36.60 o 
   7  18  11     4015.72     4474.80    166.53 o 
   8  18  11        0.37      -21.61     49.64 o 
   9  18  11      256.55      336.14     68.06 o 
  10  18  11        0.04       25.24     62.69 o 
   1  19  11     2597.52     2590.48     61.45 o 
   2  19  11      154.12      211.88     35.69 o 
   3  19  11        3.96      -45.82     32.40 o 
   4  19  11       98.38       54.74     35.45 o 
   5  19  11      102.97       76.48     38.04 o 
   6  19  11        6.23        2.41     39.43 o 
   7  19  11      113.10      104.91     58.79 o 
   8  19  11       71.35       36.37     63.92 o 
   9  19  11      139.90      195.31     67.28 o 
  10  19  11        3.29        9.93     66.00 o 
   0  20  11        1.15      254.39     54.24 o 
   1  20  11      267.92      283.92     37.94 o 
   2  20  11      495.55      604.77     43.50 o 
   3  20  11      209.46      105.43     37.86 o 
   4  20  11        1.57       67.45     36.68 o 
   5  20  11     1023.16     1088.19     59.23 o 
   6  20  11       21.56      -74.04     49.36 o 
   7  20  11        0.07      -39.48     58.19 o 
   8  20  11       20.52       40.79     66.35 o 
   9  20  11      348.06      259.02     69.75 o 
   1  21  11     3204.13     3406.55     83.10 o 
   2  21  11       21.11        0.98     38.25 o 
   3  21  11     2066.40     2259.20     66.49 o 
   4  21  11      403.89      453.41     55.96 o 
   5  21  11     1016.62     1145.37     68.75 o 
   6  21  11        1.53      -39.03     52.43 o 
   7  21  11      390.17      546.51     74.14 o 
   8  21  11        4.11       83.42     72.08 o 
   0  22  11       65.05      104.64     57.59 o 
   1  22  11        7.31       79.14     42.71 o 
   2  22  11      178.77      220.97     46.73 o 
   3  22  11      976.75      877.97     59.36 o 
   4  22  11       12.09      -55.40     55.05 o 
   5  22  11      148.82      112.77     61.87 o 
   6  22  11       22.68       44.43     60.22 o 
   7  22  11      332.83      274.42     71.30 o 
   8  22  11        8.01      -71.19     73.36 o 
   1  23  11     1356.78     1334.97     65.19 o 
   2  23  11        0.40       94.43     53.29 o 
   3  23  11       81.74       37.72     55.04 o 
   4  23  11        4.85        5.16     57.90 o 
   5  23  11       49.39       87.18     63.10 o 
   6  23  11       14.57       69.33     80.93 o 
   7  23  11      223.05      225.75     83.94 o 
   0  24  11        1.18      104.55     82.60 o 
   1  24  11     1222.75     1470.50     77.72 o 
   2  24  11       11.64       37.39     67.97 o 
   3  24  11      321.82      348.53     72.20 o 
   4  24  11        1.21      -31.70     70.52 o 
   5  24  11      429.74      447.60     76.84 o 
   1  25  11      191.63      230.79     73.79 o 
   2  25  11        0.01       66.57     70.89 o 
   3  25  11        0.59      -30.88     69.26 o 
   0   0  12   142623.63   146218.11   2377.31 o 
   1   0  12     3075.81     2853.76     51.31 o 
   2   0  12      706.94      581.44     22.82 o 
   3   0  12    34874.13    35192.02    432.66 o 
   4   0  12    17934.52    15672.62    188.47 o 
   5   0  12      248.69      297.89     22.84 o 
   6   0  12      212.54      157.11     24.11 o 
   7   0  12     7258.03     6850.73    114.71 o 
   8   0  12    31860.38    33306.86    415.88 o 
   9   0  12        4.56      -23.57     33.91 o 
  10   0  12       11.69      -19.31     37.97 o 
  11   0  12     2399.58     2177.93    116.06 o 
  12   0  12     1532.29     1511.32     86.36 o 
  13   0  12       15.52      -41.07     65.23 o 
  14   0  12      128.56      213.05    166.87 o 
  15   0  12      661.47      810.23    196.78 o 
   1   1  12     5198.37     5708.68     56.50 o 
   2   1  12     2184.83     2667.92     35.29 o 
   3   1  12      167.20      108.23     12.41 o 
   4   1  12     1893.60     2009.56     30.47 o 
   5   1  12      321.23      313.13     15.63 o 
   6   1  12        2.63       15.08     12.35 o 
   7   1  12      196.96      121.27     16.95 o 
   8   1  12      226.08      249.77     23.33 o 
   9   1  12       80.54      116.35     25.50 o 
  10   1  12       34.25       15.04     27.42 o 
  11   1  12      489.68      434.59     39.06 o 
  12   1  12       79.68      121.90     36.59 o 
  13   1  12        6.79       50.49     57.06 o 
  14   1  12       54.33      -27.67    109.83 o 
  15   1  12        1.11      -17.53    115.46 o 
   0   2  12      632.93      689.25     25.77 o 
   1   2  12     3618.89     3273.22     42.16 o 
   2   2  12    47962.36    51203.40    401.10 o 
   3   2  12     8386.48     9155.04     86.25 o 
   4   2  12       11.38       21.28     13.09 o 
   5   2  12     3966.63     4015.88     49.10 o 
   6   2  12    11539.95    11515.62    117.87 o 
   7   2  12        9.85       17.34     16.29 o 
   8   2  12       51.25       24.36     24.04 o 
   9   2  12     5403.31     5965.19     87.65 o 
  10   2  12     6844.70     7085.39    109.14 o 
  11   2  12        8.74       -7.68     33.27 o 
  12   2  12        1.14       20.89     47.39 o 
  13   2  12     1012.54     1058.79     97.78 o 
  14   2  12      164.31      262.23     83.26 o 
  15   2  12        2.71       67.44    119.44 o 
   1   3  12    40027.39    44306.89    352.80 o 
   2   3  12     1175.74     1146.62     21.13 o 
   3   3  12    13459.98    12996.51    116.55 o 
   4   3  12        4.70      -19.01     12.68 o 
   5   3  12    17309.61    18300.38    150.26 o 
   6   3  12      202.53      154.18     12.86 o 
   7   3  12     2149.31     1860.46     35.99 o 
   8   3  12      367.45      282.69     25.01 o 
   9   3  12     1770.76     1788.08     61.61 o 
  10   3  12     2057.93     1887.24     75.76 o 
  11   3  12      175.06      267.51     37.19 o 
  12   3  12      478.33      569.11     53.67 o 
  13   3  12       60.54       95.58     45.46 o 
  14   3  12      122.91       59.63     82.21 o 
  15   3  12       28.40       -9.40     82.62 o 
   0   4  12    12751.73    16296.69    199.98 o 
   1   4  12    11233.96    12951.62    109.03 o 
   2   4  12        2.01       -5.27     11.40 o 
   3   4  12     2290.32     2461.67     34.59 o 
   4   4  12    12675.19    11852.42    107.46 o 
   5   4  12      101.18      118.68     15.09 o 
   6   4  12      106.12       97.41     11.32 o 
   7   4  12      713.83      691.93     23.75 o 
   8   4  12        3.33      -34.84     23.22 o 
   9   4  12       29.48      -16.30     22.67 o 
  10   4  12      149.42      155.08     28.55 o 
  11   4  12      557.55      575.08     69.34 o 
  12   4  12      621.30      670.05     75.23 o 
  13   4  12        8.56      -64.83     43.66 o 
  14   4  12        3.59       29.87     82.90 o 
   1   5  12     6178.13     6030.66     57.73 o 
   2   5  12       42.66      -17.31     11.54 o 
   3   5  12      360.52      129.93     11.18 o 
   4   5  12     1015.83     1206.23     23.86 o 
   5   5  12     7185.95     7308.95     71.16 o 
   6   5  12      493.93      276.69     16.32 o 
   7   5  12      832.74      839.04     27.78 o 
   8   5  12       43.90       35.53     22.21 o 
   9   5  12     1071.73      999.05     34.53 o 
  10   5  12      341.04      290.59     31.72 o 
  11   5  12      196.49      257.07     43.66 o 
  12   5  12      205.77      242.78     65.13 o 
  13   5  12       80.54      163.11     53.67 o 
  14   5  12      150.25       56.64     68.93 o 
   0   6  12      990.35      821.06     27.55 o 
   1   6  12     1825.72     1232.63     23.99 o 
   2   6  12    23297.67    21737.37    172.44 o 
   3   6  12     2317.92     1983.99     30.30 o 
   4   6  12       12.95       17.34     11.81 o 
   5   6  12    12433.21    12797.09    114.22 o 
   6   6  12    35239.41    35149.82    295.28 o 
   7   6  12      555.12      564.08     26.25 o 
   8   6  12      168.71      187.08     24.30 o 
   9   6  12     5338.24     5381.28     86.36 o 
  10   6  12     4800.75     5099.60     88.40 o 
  11   6  12        0.02       -9.76     38.53 o 
  12   6  12       64.48       79.57     50.78 o 
  13   6  12      566.98      565.56     61.11 o 
  14   6  12      621.53      519.95     80.62 o 
   1   7  12     4626.59     5195.48     58.65 o 
   2   7  12     1010.34     1074.52     22.54 o 
   3   7  12      262.71      237.96     14.76 o 
   4   7  12      864.90      679.55     20.97 o 
   5   7  12      105.31      164.75     17.45 o 
   6   7  12        0.96       44.57     16.58 o 
   7   7  12       48.34       42.29     22.35 o 
   8   7  12      212.26      125.35     24.95 o 
   9   7  12      691.06      644.01     36.88 o 
  10   7  12       42.36       44.40     30.46 o 
  11   7  12       68.40       22.17     40.15 o 
  12   7  12        2.53       -7.06     53.25 o 
  13   7  12       11.86      -24.60     54.56 o 
  14   7  12        4.10      -52.43     74.60 o 
   0   8  12    40038.44    41049.02    497.30 o 
   1   8  12     4544.27     4231.31     53.79 o 
   2   8  12        4.09        3.84     14.48 o 
   3   8  12     5180.17     4625.62     52.48 o 
   4   8  12    33453.57    34881.96    301.11 o 
   5   8  12       22.83       50.47     20.06 o 
   6   8  12       92.74      107.20     18.55 o 
   7   8  12     3091.67     3312.38     63.35 o 
   8   8  12     5086.78     5275.99     81.26 o 
   9   8  12       25.98       -4.75     30.70 o 
  10   8  12       11.55      -37.45     33.16 o 
  11   8  12     2276.85     2438.56     96.13 o 
  12   8  12     2548.23     2497.59     95.45 o 
  13   8  12        8.64        5.28     57.36 o 
  14   8  12        3.20      -87.56     67.81 o 
   1   9  12     5670.98     5780.32     65.91 o 
   2   9  12       38.40      -23.15     15.43 o 
   3   9  12     6973.50     7565.52     76.40 o 
   4   9  12       59.22       34.00     15.71 o 
   5   9  12     2396.54     2294.79     42.65 o 
   6   9  12       89.46       79.24     19.82 o 
   7   9  12      369.91      225.43     29.23 o 
   8   9  12      250.95      206.41     30.04 o 
   9   9  12      377.55      356.60     41.27 o 
  10   9  12        7.08      -31.07     35.07 o 
  11   9  12        5.83       -5.45     44.91 o 
  12   9  12      263.17      297.93     63.31 o 
  13   9  12      146.65       95.46     62.34 o 
  14   9  12        8.37      -23.99     71.37 o 
   0  10  12        2.13      -22.40     23.96 o 
   1  10  12       24.90      -25.03     16.69 o 
   2  10  12     7374.24     8349.80    132.38 o 
   3  10  12       38.00      -26.26     17.51 o 
   4  10  12      155.09      177.27     17.41 o 
   5  10  12     1483.42     1382.15     37.48 o 
   6  10  12     6747.00     6925.73     89.04 o 
   7  10  12       35.89      -42.30     28.20 o 
   8  10  12       67.60       51.70     30.86 o 
   9  10  12     1756.76     1643.71     57.66 o 
  10  10  12       26.41      -56.20     37.47 o 
  11  10  12        6.46       -4.24     58.36 o 
  12  10  12       43.01       48.77     61.36 o 
  13  10  12        2.01      -40.64     61.57 o 
   1  11  12     2524.71     2143.32     38.21 o 
   2  11  12     3212.31     3255.35     59.20 o 
   3  11  12     8089.92     8889.98     97.20 o 
   4  11  12       31.94      -33.97     22.65 o 
   5  11  12     9359.31     9537.95    108.57 o 
   6  11  12       11.71        0.16     22.80 o 
   7  11  12     3020.38     3183.73     67.53 o 
   8  11  12       30.16      -47.81     32.01 o 
   9  11  12     1321.79     1474.97     58.13 o 
  10  11  12      226.79      204.12     42.15 o 
  11  11  12       26.12       43.22     49.70 o 
  12  11  12       47.08       46.77     55.71 o 
  13  11  12        5.14      -63.15     64.45 o 
   0  12  12      214.05      118.82     27.77 o 
   1  12  12      619.25      512.38     24.61 o 
   2  12  12      180.00      153.29     21.34 o 
   3  12  12     7249.01     7490.49     88.08 o 
   4  12  12     2119.17     2074.96     47.01 o 
   5  12  12     2789.80     2542.42     50.07 o 
   6  12  12      116.31      151.90     28.36 o 
   7  12  12     6920.95     6987.95    107.35 o 
   8  12  12     4440.29     4609.18     95.81 o 
   9  12  12        0.45       -6.94     40.14 o 
  10  12  12      230.30      219.43     44.06 o 
  11  12  12      615.68      719.48     62.57 o 
  12  12  12      293.00      241.53     57.22 o 
  13  12  12        9.58      -80.61     62.42 o 
   1  13  12      589.75      542.06     26.25 o 
   2  13  12      193.97      199.86     29.21 o 
   3  13  12      117.14       93.23     24.40 o 
   4  13  12      203.33      157.06     23.70 o 
   5  13  12        6.34       -3.46     24.67 o 
   6  13  12        4.82      -24.36     27.79 o 
   7  13  12        2.02      -18.68     33.28 o 
   8  13  12      297.98      305.00     40.65 o 
   9  13  12       30.22      -61.26     40.84 o 
  10  13  12       59.48      -47.62     40.90 o 
  11  13  12        1.46      -50.07     45.97 o 
  12  13  12       66.61       60.58     52.18 o 
  13  13  12        1.23      -59.35     66.11 o 
   0  14  12       25.18       -8.61     30.03 o 
   1  14  12     1735.45     1657.27     38.55 o 
   2  14  12    15061.41    15730.39    159.91 o 
   3  14  12      864.25      846.72     33.85 o 
   4  14  12      320.48      274.92     30.40 o 
   5  14  12     2095.01     2037.55     47.65 o 
   6  14  12     7333.60     8326.42    112.39 o 
   7  14  12       20.82      -53.81     35.87 o 
   8  14  12      257.18      251.07     41.95 o 
   9  14  12      719.35      822.43     53.78 o 
  10  14  12     2357.21     2399.13     74.68 o 
  11  14  12        7.13      -39.91     46.43 o 
  12  14  12        9.05      -57.51     59.00 o 
   1  15  12     2081.34     2085.68     45.12 o 
   2  15  12     2513.56     2472.43     49.92 o 
   3  15  12        2.63       -6.17     26.33 o 
   4  15  12      359.17      283.30     31.14 o 
   5  15  12       29.81      -14.22     28.69 o 
   6  15  12       60.85       65.51     33.35 o 
   7  15  12      196.91      132.72     37.18 o 
   8  15  12       39.31      -59.78     39.85 o 
   9  15  12        2.41       18.54     44.16 o 
  10  15  12        0.12       12.01     44.21 o 
  11  15  12        0.84       41.16     53.24 o 
  12  15  12        2.16      -76.34     67.12 o 
   0  16  12    11749.48    11895.62    189.91 o 
   1  16  12     1434.85     1494.00     42.51 o 
   2  16  12       49.31       16.06     27.52 o 
   3  16  12     1918.81     1895.71     47.32 o 
   4  16  12     8586.77     8435.25    112.19 o 
   5  16  12        3.32      -40.17     30.46 o 
   6  16  12       20.59      -21.43     35.30 o 
   7  16  12      161.43      117.99     40.07 o 
   8  16  12     2418.21     2370.81    106.82 o 
   9  16  12        1.05      -39.22     46.83 o 
  10  16  12        0.13      -60.74     51.75 o 
  11  16  12       59.67      -19.06     61.02 o 
   1  17  12     1100.51     1204.50     41.38 o 
   2  17  12        0.23        2.90     29.41 o 
   3  17  12     1419.73     1316.34     44.21 o 
   4  17  12      338.40      286.90     36.34 o 
   5  17  12      452.01      451.70     38.16 o 
   6  17  12      311.05      325.50     40.95 o 
   7  17  12      369.10      412.04     46.04 o 
   8  17  12      455.56      411.88     54.85 o 
   9  17  12      102.15       89.91     56.72 o 
  10  17  12        2.93       38.62     62.00 o 
  11  17  12      249.77      194.34     66.29 o 
   0  18  12       19.21      162.27     50.76 o 
   1  18  12      206.38      138.98     33.74 o 
   2  18  12       48.09       24.87     30.58 o 
   3  18  12      194.00      200.99     35.72 o 
   4  18  12        6.77      -28.96     32.96 o 
   5  18  12        3.49      -51.80     34.53 o 
   6  18  12      205.61      142.72     39.41 o 
   7  18  12        1.80      -71.76     48.89 o 
   8  18  12       47.11        8.02     56.56 o 
   9  18  12       32.05       26.75     63.66 o 
  10  18  12       69.04        6.20     64.75 o 
   1  19  12     1352.81     1394.69     49.39 o 
   2  19  12      620.19      607.84     42.61 o 
   3  19  12        7.48      -39.89     32.98 o 
   4  19  12        1.57      -52.04     34.69 o 
   5  19  12      343.42      351.08     51.82 o 
   6  19  12      777.32      754.94     52.51 o 
   7  19  12      354.05      292.53     63.03 o 
   8  19  12       11.68       35.99     65.63 o 
   9  19  12      110.21       59.35     66.39 o 
  10  19  12       77.79      -18.61     67.82 o 
   0  20  12     5301.92     5708.11    142.40 o 
   1  20  12     2085.34     2218.20     61.41 o 
   2  20  12        1.20        5.42     37.16 o 
   3  20  12      208.47      158.50     39.06 o 
   4  20  12     2010.88     1971.05     59.74 o 
   5  20  12      240.39      188.04     52.68 o 
   6  20  12      127.30       88.84     52.54 o 
   7  20  12      418.00      551.66     73.36 o 
   8  20  12     1266.41     1346.49     89.00 o 
   9  20  12        3.54      -98.18     65.46 o 
   1  21  12      191.12      204.39     42.22 o 
   2  21  12      124.51      130.71     40.36 o 
   3  21  12      172.73      138.04     44.87 o 
   4  21  12      186.18      145.26     56.42 o 
   5  21  12      171.55       38.21     56.40 o 
   6  21  12        5.88      -76.93     52.66 o 
   7  21  12        8.22      -95.69     63.79 o 
   8  21  12       11.93       -1.86     74.03 o 
   0  22  12       71.82       81.18     60.87 o 
   1  22  12      325.65      281.94     48.94 o 
   2  22  12     2340.10     2434.23     82.62 o 
   3  22  12       57.18       59.78     49.36 o 
   4  22  12       12.22      -17.60     56.42 o 
   5  22  12      458.16      583.46     79.51 o 
   6  22  12     1002.83     1166.25     98.39 o 
   7  22  12       23.14      -28.23     67.21 o 
   1  23  12      112.83      190.42     58.08 o 
   2  23  12      681.34      630.64     62.79 o 
   3  23  12      274.34      276.86     62.00 o 
   4  23  12       97.43       -8.44     61.46 o 
   5  23  12      123.00       37.57     67.32 o 
   6  23  12       23.92        3.04     80.41 o 
   0  24  12     1021.97     1401.15    126.84 o 
   1  24  12      530.04      556.12     76.04 o 
   2  24  12        7.77      114.66     74.25 o 
   3  24  12        1.23       40.50     67.57 o 
   4  24  12      110.38       16.22     72.35 o 
   5  24  12       40.50       96.64     70.85 o 
   1  25  12      544.99      636.54     81.72 o 
   2  25  12        1.51       74.49     71.53 o 
   3  25  12      469.68      475.27     79.25 o 
   1   1  13     8739.05     9450.01     85.52 o 
   2   1  13       25.90       54.39     12.12 o 
   3   1  13       17.02       32.31     10.18 o 
   4   1  13       10.45      -20.14     13.43 o 
   5   1  13     2012.61     2161.81     33.16 o 
   6   1  13     1391.19     1794.04     29.92 o 
   7   1  13      237.66      185.46     17.41 o 
   8   1  13     3294.35     3444.49     54.74 o 
   9   1  13     1046.48     1166.94     42.83 o 
  10   1  13     2120.00     2117.01     50.27 o 
  11   1  13       17.42       -4.02     32.13 o 
  12   1  13      132.25      180.26     47.41 o 
  13   1  13       45.86       90.33     58.47 o 
  14   1  13      442.69      470.03     71.22 o 
   0   2  13   112295.23   120423.63   1389.21 o 
   1   2  13     1328.45     1366.85     24.37 o 
   2   2  13       14.41       30.64     13.79 o 
   3   2  13     3090.01     3505.26     43.69 o 
   4   2  13    59220.71    57098.02    465.03 o 
   5   2  13     1014.72     1124.61     24.77 o 
   6   2  13        0.15      -19.61     13.07 o 
   7   2  13     1241.98     1251.95     30.74 o 
   8   2  13    19419.63    20240.20    207.32 o 
   9   2  13      306.06      329.74     33.96 o 
  10   2  13       79.91      154.91     28.36 o 
  11   2  13      136.38       97.40     36.18 o 
  12   2  13     2943.08     3136.71    123.85 o 
  13   2  13       71.99       64.63     50.71 o 
  14   2  13       67.56       34.99     63.28 o 
   1   3  13     3333.94     3569.03     43.64 o 
   2   3  13      560.14      526.84     16.50 o 
   3   3  13       19.83       29.00     10.93 o 
   4   3  13     1140.85     1147.92     25.92 o 
   5   3  13       10.23      -20.01     13.79 o 
   6   3  13      300.58      242.78     16.75 o 
   7   3  13      543.53      665.69     27.04 o 
   8   3  13      786.69      900.13     39.28 o 
   9   3  13       68.54       40.38     25.13 o 
  10   3  13        7.43       32.83     28.32 o 
  11   3  13       28.17      100.43     37.33 o 
  12   3  13      116.39      163.12     49.75 o 
  13   3  13       43.95       56.93     51.61 o 
  14   3  13        3.08       34.60     64.72 o 
   0   4  13       64.98       34.85     18.44 o 
   1   4  13      523.01      635.33     18.50 o 
   2   4  13    57082.00    58723.79    444.92 o 
   3   4  13     4014.71     4309.41     49.33 o 
   4   4  13       39.51       40.44     13.89 o 
   5   4  13     2853.23     3168.32     42.33 o 
   6   4  13    32738.06    31900.15    267.34 o 
   7   4  13     1275.55     1263.64     33.84 o 
   8   4  13      116.93       77.45     27.34 o 
   9   4  13     1031.29     1071.13     41.91 o 
  10   4  13     7307.81     7866.42    117.22 o 
  11   4  13      199.90      280.13     51.57 o 
  12   4  13       21.47       39.87     44.14 o 
  13   4  13      171.88      173.66     55.24 o 
  14   4  13      898.95      909.28     85.52 o 
   1   5  13       39.34      -11.44     13.38 o 
   2   5  13     1666.39     2123.35     32.68 o 
   3   5  13      752.65     1054.23     22.47 o 
   4   5  13     1014.65     1145.44     24.89 o 
   5   5  13     3507.22     3827.97     49.76 o 
   6   5  13      500.81      539.89     24.36 o 
   7   5  13      243.61      300.60     24.23 o 
   8   5  13      123.62      101.38     22.86 o 
   9   5  13      174.84       92.34     27.28 o 
  10   5  13      577.01      588.71     48.48 o 
  11   5  13       25.37       98.02     44.18 o 
  12   5  13      240.73      271.07     63.79 o 
  13   5  13       53.55       16.08     54.31 o 
  14   5  13       83.16       59.12     72.33 o 
   0   6  13    32434.00    36643.45    428.88 o 
   1   6  13       58.47      -21.75     14.50 o 
   2   6  13       54.80       36.98     13.69 o 
   3   6  13     1989.41     2108.17     32.35 o 
   4   6  13    15165.30    16234.25    146.10 o 
   5   6  13      120.84      188.32     18.45 o 
   6   6  13      106.59      183.01     18.19 o 
   7   6  13       53.20       40.26     21.07 o 
   8   6  13     3466.88     3251.08     59.17 o 
   9   6  13      219.85      171.68     30.77 o 
  10   6  13       42.95       42.78     30.42 o 
  11   6  13        0.79       -4.56     39.35 o 
  12   6  13     1675.75     1342.08     78.03 o 
  13   6  13       15.03       60.25     56.80 o 
  14   6  13       41.34       17.95     65.07 o 
   1   7  13     1284.80     1048.28     27.18 o 
   2   7  13       21.28       -5.65     15.77 o 
   3   7  13      758.25      824.77     20.87 o 
   4   7  13     1867.40     1903.12     34.14 o 
   5   7  13      860.37      823.06     26.13 o 
   6   7  13     4727.74     4735.93     60.79 o 
   7   7  13      194.31      179.30     24.00 o 
   8   7  13      133.62       94.09     34.52 o 
   9   7  13      266.12      260.53     31.87 o 
  10   7  13     1426.39     1488.71     52.72 o 
  11   7  13      307.95      389.41     47.33 o 
  12   7  13     1887.86     1621.38    110.11 o 
  13   7  13       93.98       65.56     60.40 o 
  14   7  13      354.90      258.81     73.69 o 
   0   8  13       59.20      135.63     25.81 o 
   1   8  13      559.99      729.92     23.49 o 
   2   8  13    22848.53    23951.85    205.25 o 
   3   8  13      207.99      131.91     16.31 o 
   4   8  13       78.89       77.04     13.88 o 
   5   8  13       66.63       46.76     16.01 o 
   6   8  13     7929.11     7819.12     91.19 o 
   7   8  13       91.10      -22.96     26.45 o 
   8   8  13      133.59       36.95     27.77 o 
   9   8  13      117.92       96.04     32.58 o 
  10   8  13     1318.35     1435.34     59.64 o 
  11   8  13       52.75      102.37     48.96 o 
  12   8  13       86.38      112.17     58.90 o 
  13   8  13       31.13      -37.71     71.07 o 
  14   8  13      197.10      134.50     75.05 o 
   1   9  13      517.11      564.05     22.35 o 
   2   9  13      308.26      312.64     19.96 o 
   3   9  13     3674.95     3233.83     46.24 o 
   4   9  13     1268.53     1405.41     33.04 o 
   5   9  13     3269.60     3538.68     57.53 o 
   6   9  13      206.88      125.72     25.11 o 
   7   9  13        8.73      -41.60     27.73 o 
   8   9  13      230.96      262.30     31.84 o 
   9   9  13        0.43       -2.25     33.34 o 
  10   9  13      431.07      434.84     53.31 o 
  11   9  13        4.83       -6.11     50.70 o 
  12   9  13      112.21       84.70     61.49 o 
  13   9  13       45.99      106.41     64.66 o 
   0  10  13    28670.73    27440.43    344.85 o 
   1  10  13     2746.64     3028.50     46.21 o 
   2  10  13        6.72      -18.61     17.98 o 
   3  10  13     1987.28     2201.79     40.34 o 
   4  10  13    53050.03    54248.71    476.22 o 
   5  10  13     1126.93     1074.97     34.55 o 
   6  10  13        7.98      -35.90     23.93 o 
   7  10  13       11.15      -42.72     28.48 o 
   8  10  13    11964.33    12563.83    165.11 o 
   9  10  13      315.94      208.32     41.04 o 
  10  10  13       10.98      -56.86     37.90 o 
  11  10  13      837.67      821.28     61.00 o 
  12  10  13     2027.13     2167.34    100.57 o 
  13  10  13       40.92       56.54     66.30 o 
   1  11  13       81.81       30.29     19.08 o 
   2  11  13     1115.65     1134.07     30.20 o 
   3  11  13      158.36      140.62     22.80 o 
   4  11  13        5.46      -24.97     23.12 o 
   5  11  13     1028.67      908.01     33.64 o 
   6  11  13      337.68      417.64     30.97 o 
   7  11  13      102.63      122.43     32.46 o 
   8  11  13      621.29      550.41     40.31 o 
   9  11  13      101.63       59.55     40.71 o 
  10  11  13       15.81      -59.01     39.34 o 
  11  11  13        2.89      -50.25     49.89 o 
  12  11  13       61.95      224.81     64.16 o 
  13  11  13       25.09      -49.59     66.04 o 
   0  12  13     1483.50     1595.19     46.52 o 
   1  12  13     1356.19     1191.00     31.61 o 
   2  12  13    30088.57    31024.98    268.70 o 
   3  12  13     1191.26     1188.16     36.62 o 
   4  12  13      246.12      281.30     23.90 o 
   5  12  13     1933.13     2304.68     49.22 o 
   6  12  13    10926.67    11474.65    140.12 o 
   7  12  13       94.31      108.53     34.45 o 
   8  12  13      167.43      112.34     36.56 o 
   9  12  13     1296.19     1212.41     57.43 o 
  10  12  13     1104.24     1131.88     57.48 o 
  11  12  13       32.74       43.31     53.55 o 
  12  12  13       99.62       92.26     54.98 o 
  13  12  13        1.78       -3.91     64.53 o 
   1  13  13      483.68      500.41     26.65 o 
   2  13  13        4.48      -30.99     22.42 o 
   3  13  13       47.15       25.48     23.98 o 
   4  13  13      602.34      543.35     31.35 o 
   5  13  13        0.96      -36.80     25.53 o 
   6  13  13     3347.80     3333.28     77.92 o 
   7  13  13      189.65      132.12     35.76 o 
   8  13  13     1265.12     1234.53     56.99 o 
   9  13  13      360.75      340.24     47.93 o 
  10  13  13      697.26      728.25     64.14 o 
  11  13  13      125.52      106.85     49.95 o 
  12  13  13      282.51      167.95     62.80 o 
   0  14  13     2241.97     1918.84     60.44 o 
   1  14  13       96.93       -8.28     23.91 o 
   2  14  13       17.36      -20.38     24.75 o 
   3  14  13      216.74      107.34     26.62 o 
   4  14  13      235.73      232.60     29.49 o 
   5  14  13       82.10       39.44     27.56 o 
   6  14  13       47.43       -1.15     31.80 o 
   7  14  13       52.11      -11.01     35.05 o 
   8  14  13       27.69      -54.79     36.53 o 
   9  14  13       51.88        6.05     43.69 o 
  10  14  13       44.31      -33.60     43.49 o 
  11  14  13      160.79        6.65     52.75 o 
  12  14  13        2.21      -90.76     60.51 o 
   1  15  13     4145.88     4105.98     69.42 o 
   2  15  13     4325.46     4472.26     72.94 o 
   3  15  13      794.06      741.36     35.42 o 
   4  15  13        2.92      -41.49     27.66 o 
   5  15  13      548.29      480.13     34.92 o 
   6  15  13      188.30      171.87     35.73 o 
   7  15  13       69.63      121.95     37.80 o 
   8  15  13      310.03      240.62     43.02 o 
   9  15  13       34.89      -21.37     44.42 o 
  10  15  13      822.92      804.00     60.90 o 
  11  15  13      124.36       81.59     54.64 o 
  12  15  13       97.17        1.57     64.87 o 
   0  16  13        0.25      -57.87     38.58 o 
   1  16  13      356.70      402.07     32.27 o 
   2  16  13    11862.81    12533.75    143.63 o 
   3  16  13      494.22      483.44     34.81 o 
   4  16  13      132.52       76.39     31.54 o 
   5  16  13      707.94      721.24     44.89 o 
   6  16  13     4365.08     5044.96     96.56 o 
   7  16  13      119.30       91.50     39.58 o 
   8  16  13       10.72      -12.57     43.20 o 
   9  16  13       17.72       -7.69     49.62 o 
  10  16  13     1155.40     1232.24     80.82 o 
  11  16  13       45.69      -53.86     68.61 o 
   1  17  13     1318.49     1230.89     44.19 o 
   2  17  13       38.35        1.00     29.84 o 
   3  17  13        3.22      -45.65     30.43 o 
   4  17  13       21.59      -45.71     30.47 o 
   5  17  13       82.99       42.62     33.68 o 
   6  17  13        1.61      -30.95     37.46 o 
   7  17  13      106.89       62.95     44.12 o 
   8  17  13       31.83      -24.71     49.86 o 
   9  17  13       87.81       66.35     64.19 o 
  10  17  13        1.80       37.81     63.57 o 
  11  17  13       13.12       -3.56     65.35 o 
   0  18  13    16693.29    18499.41    288.17 o 
   1  18  13      521.84      453.82     38.23 o 
   2  18  13       20.74      -22.50     33.12 o 
   3  18  13     1233.01     1034.18     45.00 o 
   4  18  13     2652.58     3218.00     86.15 o 
   5  18  13      112.75       79.57     37.11 o 
   6  18  13       18.50      -58.07     38.71 o 
   7  18  13     1022.75     1011.10     63.42 o 
   8  18  13     2290.45     2693.00     98.05 o 
   9  18  13       17.98      -86.57     63.58 o 
  10  18  13       10.97      -97.16     64.78 o 
   1  19  13      210.41      150.46     36.69 o 
   2  19  13       73.14       18.70     36.17 o 
   3  19  13      324.06      208.78     38.25 o 
   4  19  13        2.37      -47.61     35.21 o 
   5  19  13       26.67      -31.04     39.65 o 
   6  19  13        6.16      -51.28     48.94 o 
   7  19  13       11.37      -30.73     58.57 o 
   8  19  13        5.42      -59.15     65.28 o 
   9  19  13       37.42      -91.93     66.88 o 
   0  20  13      947.94     1028.88     69.67 o 
   1  20  13       39.25       63.95     37.98 o 
   2  20  13     4553.19     4401.30     87.96 o 
   3  20  13       28.90      -57.11     38.07 o 
   4  20  13       99.26       85.44     43.76 o 
   5  20  13      190.30       97.38     53.15 o 
   6  20  13     2298.45     2237.22     83.57 o 
   7  20  13       20.38      -53.22     63.74 o 
   8  20  13       28.85       21.98     72.08 o 
   9  20  13        0.36      -13.21     71.66 o 
   1  21  13        7.16       70.81     40.43 o 
   2  21  13       56.27      -41.33     43.43 o 
   3  21  13      458.91      471.09     53.46 o 
   4  21  13      149.39      -40.14     54.92 o 
   5  21  13       61.54       12.47     56.11 o 
   6  21  13      186.41      146.87     64.64 o 
   7  21  13       53.45       11.80     67.65 o 
   8  21  13      157.69       75.88     76.24 o 
   0  22  13       10.08        9.93     75.45 o 
   1  22  13       78.93      107.35     47.86 o 
   2  22  13       17.78       20.99     51.31 o 
   3  22  13       16.95        8.58     53.50 o 
   4  22  13       35.30       35.38     57.65 o 
   5  22  13       30.34       52.16     62.29 o 
   6  22  13        5.98      -49.88     76.71 o 
   7  22  13       11.14     -105.58     70.39 o 
   1  23  13      108.76      158.07     58.49 o 
   2  23  13        1.83      -65.34     53.25 o 
   3  23  13       47.96       17.37     65.77 o 
   4  23  13       75.83        6.92     70.66 o 
   5  23  13       90.45       10.06     67.46 o 
   6  23  13      200.17       58.71     83.69 o 
   0  24  13      339.16      328.06    105.21 o 
   1  24  13      380.14      598.67     77.43 o 
   2  24  13     3108.59     3337.32    117.75 o 
   3  24  13        1.51       44.76     68.77 o 
   4  24  13        0.11      -39.53     73.67 o 
   1  25  13       36.88      103.36     72.09 o 
   2  25  13       23.18       -5.96     71.16 o 
   0   0  14    41698.21    44933.83    723.33 o 
   1   0  14    40178.40    42193.57    499.05 o 
   2   0  14     3593.40     3452.24     60.68 o 
   3   0  14    32081.53    30998.27    379.37 o 
   4   0  14     2316.83     2008.02     50.15 o 
   5   0  14     6838.75     7114.52    103.78 o 
   6   0  14        5.36      -30.86     20.57 o 
   7   0  14    22213.31    22423.09    320.31 o 
   8   0  14     1395.35     1299.51     52.44 o 
   9   0  14     2437.05     2398.27    100.09 o 
  10   0  14       82.62       77.55     37.17 o 
  11   0  14     1868.79     1987.96     89.66 o 
  12   0  14       11.05      -55.13     54.84 o 
  13   0  14        2.35      -11.03     59.51 o 
  14   0  14        0.09      -57.01     89.46 o 
   1   1  14     6785.83     7020.56     71.03 o 
   2   1  14        0.87      -18.71     12.47 o 
   3   1  14      538.72      360.30     17.36 o 
   4   1  14       21.20      -22.69     15.13 o 
   5   1  14     4295.17     4153.85     51.88 o 
   6   1  14        0.53      -21.61     14.40 o 
   7   1  14     1506.35     1278.80     41.55 o 
   8   1  14       23.68       38.25     22.05 o 
   9   1  14     1978.64     2117.78     56.07 o 
  10   1  14        1.23       -4.07     35.72 o 
  11   1  14       88.23      106.72     37.86 o 
  12   1  14       82.98       47.05     48.90 o 
  13   1  14       25.84       26.14     52.00 o 
  14   1  14        2.53       34.05     66.21 o 
   0   2  14     1559.00     1903.08    158.80 o 
   1   2  14    30705.03    30658.26    258.03 o 
   2   2  14    11852.55    12349.87    112.98 o 
   3   2  14     9999.17    10713.63    105.04 o 
   4   2  14      144.53      157.49     16.45 o 
   5   2  14     1081.16      763.28     22.30 o 
   6   2  14     1066.50      867.86     22.10 o 
   7   2  14      719.41      723.03     28.77 o 
   8   2  14        5.92       99.56     25.87 o 
   9   2  14     9563.31     9647.78    127.56 o 
  10   2  14     1823.83     1824.02     64.97 o 
  11   2  14      178.57      243.00     44.58 o 
  12   2  14       40.37      100.14     50.07 o 
  13   2  14      893.18      866.14     65.93 o 
  14   2  14       11.35       41.45     67.99 o 
   1   3  14    24924.69    24184.63    215.37 o 
   2   3  14     7536.28     8119.59     79.26 o 
   3   3  14    23929.16    24354.03    214.35 o 
   4   3  14      311.78      345.34     19.19 o 
   5   3  14    11713.61    13017.01    119.42 o 
   6   3  14        5.50      -25.67     17.12 o 
   7   3  14     5817.83     5954.03     81.05 o 
   8   3  14     1730.09     1820.09     46.31 o 
   9   3  14     2307.69     2172.86     81.50 o 
  10   3  14      508.19      514.50     46.01 o 
  11   3  14     2235.99     2134.32     96.10 o 
  12   3  14      151.71      175.46     53.28 o 
  13   3  14      436.67      445.35     60.88 o 
  14   3  14       28.19      -13.64     68.35 o 
   0   4  14     1051.48     1384.22     42.72 o 
   1   4  14     1025.07      933.19     23.81 o 
   2   4  14       55.56       73.43     14.62 o 
   3   4  14     3246.74     3811.65     47.28 o 
   4   4  14      615.73      546.32     20.22 o 
   5   4  14     1861.59     2121.50     34.68 o 
   6   4  14      194.26      258.96     19.27 o 
   7   4  14      139.23        3.97     19.87 o 
   8   4  14     1678.31     1756.41     40.01 o 
   9   4  14        7.20      -40.09     26.73 o 
  10   4  14       44.90       52.92     30.04 o 
  11   4  14     1396.39     1285.05     86.47 o 
  12   4  14        2.03      -21.78     52.10 o 
  13   4  14       29.87       71.92     56.39 o 
  14   4  14       34.65       86.65     65.82 o 
   1   5  14    11195.21    10211.01     98.89 o 
   2   5  14     2556.06     2528.54     37.17 o 
   3   5  14     7073.46     6229.45     64.54 o 
   4   5  14     1539.35     1521.39     30.99 o 
   5   5  14     3162.09     2677.84     40.83 o 
   6   5  14      362.01      401.23     20.89 o 
   7   5  14     8104.88     8995.67    104.14 o 
   8   5  14      665.41      623.04     32.84 o 
   9   5  14     3620.27     3524.62     74.22 o 
  10   5  14        2.10       50.11     30.51 o 
  11   5  14      539.87      620.83     59.40 o 
  12   5  14      495.21      332.33     61.04 o 
  13   5  14      157.81      239.16     60.49 o 
  14   5  14      104.99      118.14     66.92 o 
   0   6  14        1.48       19.83     23.44 o 
   1   6  14    13395.63    13084.79    122.37 o 
   2   6  14     8166.68     8459.34     83.41 o 
   3   6  14    10961.01    11255.71    100.48 o 
   4   6  14      513.85      452.50     19.70 o 
   5   6  14    22450.72    23047.14    205.80 o 
   6   6  14     3501.80     3384.26     51.96 o 
   7   6  14     4638.11     4794.21     71.39 o 
   8   6  14       17.24       -0.32     25.94 o 
   9   6  14     2376.10     2391.92     61.85 o 
  10   6  14       52.93       55.36     37.28 o 
  11   6  14      239.88      319.92     48.34 o 
  12   6  14       64.14       51.40     57.39 o 
  13   6  14     2734.17     2532.52    107.95 o 
  14   6  14      136.39       -2.02     67.38 o 
   1   7  14     1889.60     1712.75     33.56 o 
   2   7  14      331.30      401.84     20.09 o 
   3   7  14      627.79      621.43     21.15 o 
   4   7  14       21.65        4.61     14.67 o 
   5   7  14       76.87       43.69     21.44 o 
   6   7  14      522.04      507.58     25.37 o 
   7   7  14      602.80      548.29     32.64 o 
   8   7  14      631.89      647.52     34.70 o 
   9   7  14       33.28        2.02     30.89 o 
  10   7  14       14.52      -31.77     40.64 o 
  11   7  14        1.38       61.53     44.24 o 
  12   7  14       32.61      -25.62     57.22 o 
  13   7  14        1.30      -65.08     59.21 o 
  14   7  14       12.91     -112.34     98.13 o 
   0   8  14     3147.18     3070.35     65.78 o 
   1   8  14    11050.95    10844.44    106.64 o 
   2   8  14      774.11      749.09     23.99 o 
   3   8  14    26344.56    26461.37    214.57 o 
   4   8  14     5382.63     5422.97     68.49 o 
   5   8  14     5636.12     5734.13     83.63 o 
   6   8  14       86.12       44.01     23.67 o 
   7   8  14     3843.01     3992.61     75.47 o 
   8   8  14     1301.68     1216.85     49.86 o 
   9   8  14      195.52      152.34     35.27 o 
  10   8  14        0.19      -53.82     35.88 o 
  11   8  14     3902.87     4836.58    114.90 o 
  12   8  14       48.30      157.88     63.23 o 
  13   8  14       11.94       40.63     62.37 o 
   1   9  14     7958.36     8392.17     88.80 o 
   2   9  14      147.67      112.03     18.51 o 
   3   9  14     5171.48     5503.14     64.69 o 
   4   9  14      582.12      491.71     24.20 o 
   5   9  14     4617.12     4662.83     70.64 o 
   6   9  14      747.27      869.97     31.99 o 
   7   9  14       91.22       39.99     30.07 o 
   8   9  14      794.37      748.56     38.58 o 
   9   9  14     1083.23      921.17     46.21 o 
  10   9  14       78.22       19.71     39.67 o 
  11   9  14      448.22      542.38     55.38 o 
  12   9  14        0.54       57.87     64.52 o 
  13   9  14      492.60      420.34     72.77 o 
   0  10  14      286.52      236.02     31.96 o 
   1  10  14      863.52      922.17     30.02 o 
   2  10  14     1421.82     1243.49     29.85 o 
   3  10  14      646.72      641.16     29.04 o 
   4  10  14      111.48       65.96     21.91 o 
   5  10  14     4765.10     4792.78     72.95 o 
   6  10  14       38.33       19.84     24.81 o 
   7  10  14      142.10      104.20     31.80 o 
   8  10  14      266.01      229.68     42.10 o 
   9  10  14        9.10      -42.79     36.45 o 
  10  10  14       12.32      -30.31     39.76 o 
  11  10  14       43.38       25.46     50.38 o 
  12  10  14        8.51       59.05     66.54 o 
  13  10  14      127.35       89.42     68.05 o 
   1  11  14     9378.45     9058.50     92.42 o 
   2  11  14      564.32      461.41     25.49 o 
   3  11  14     9977.43    10222.30    112.57 o 
   4  11  14       82.65       71.82     21.67 o 
   5  11  14     8143.42     8459.08    104.39 o 
   6  11  14      256.68      208.28     29.74 o 
   7  11  14     5062.91     5166.17     97.01 o 
   8  11  14       20.21      -40.26     34.50 o 
   9  11  14     1541.82     1525.76     57.69 o 
  10  11  14       33.26      -10.25     41.23 o 
  11  11  14      512.41      606.98     72.38 o 
  12  11  14      240.67      301.46     89.60 o 
  13  11  14       99.81       74.33     70.16 o 
   0  12  14       41.47       34.13     27.91 o 
   1  12  14     6694.34     6741.50     80.73 o 
   2  12  14       24.64       39.46     22.61 o 
   3  12  14     3809.34     3854.27     63.98 o 
   4  12  14     5119.12     5534.49     82.68 o 
   5  12  14      526.92      543.14     31.54 o 
   6  12  14        0.87      -28.52     28.27 o 
   7  12  14     6339.71     6742.92    107.64 o 
   8  12  14       29.48      -35.63     36.54 o 
   9  12  14      195.94      224.62     42.93 o 
  10  12  14        6.52      -12.78     43.39 o 
  11  12  14     1255.54     1302.49     75.62 o 
  12  12  14      182.22      171.06     62.13 o 
   1  13  14     1116.56     1133.99     34.39 o 
   2  13  14      505.96      449.89     29.09 o 
   3  13  14     2398.10     2418.92     49.81 o 
   4  13  14       96.23      116.51     28.02 o 
   5  13  14      452.56      439.02     31.89 o 
   6  13  14      566.15      444.08     41.06 o 
   7  13  14       16.00       -2.84     34.79 o 
   8  13  14       50.86       55.71     38.88 o 
   9  13  14       18.92       35.12     44.48 o 
  10  13  14        3.51      -41.99     44.38 o 
  11  13  14      389.80      377.81     58.46 o 
  12  13  14       24.78       17.84     61.40 o 
   0  14  14      150.35      126.56     37.44 o 
   1  14  14     6418.11     6423.10     84.23 o 
   2  14  14       14.11      -37.53     25.02 o 
   3  14  14     5468.18     5693.02     82.21 o 
   4  14  14        8.96      -40.74     27.16 o 
   5  14  14     3574.57     3713.68     72.36 o 
   6  14  14       74.40        0.40     32.89 o 
   7  14  14      317.96      244.29     38.08 o 
   8  14  14        0.09      -56.48     37.65 o 
   9  14  14     3508.74     3670.47     95.39 o 
  10  14  14      338.83      255.96     48.84 o 
  11  14  14      189.39      206.17     56.81 o 
  12  14  14        0.02      -73.81     62.74 o 
   1  15  14      583.50      555.02     33.20 o 
   2  15  14     1166.10     1032.70     38.59 o 
   3  15  14      597.40      634.24     36.13 o 
   4  15  14       75.35      -22.50     28.85 o 
   5  15  14       68.26      -44.83     29.89 o 
   6  15  14       17.23      -51.23     34.15 o 
   7  15  14       75.82       17.74     37.83 o 
   8  15  14        8.96      -16.40     40.52 o 
   9  15  14       27.82      -41.08     44.97 o 
  10  15  14       53.37      -73.40     48.93 o 
  11  15  14       36.10      -19.84     63.62 o 
   0  16  14      118.75       32.65     59.24 o 
   1  16  14     2169.43     2147.36     52.03 o 
   2  16  14       82.43      102.88     30.74 o 
   3  16  14     1299.40     1262.59     44.96 o 
   4  16  14      614.06      559.72     37.63 o 
   5  16  14       60.94      -17.33     32.01 o 
   6  16  14       19.75       -9.03     36.22 o 
   7  16  14      869.82      855.08     49.36 o 
   8  16  14      271.19      218.55     45.24 o 
   9  16  14       28.81      -15.10     50.24 o 
  10  16  14       17.76      -45.40     57.77 o 
  11  16  14       15.48      -72.98     70.95 o 
   1  17  14     1603.32     1666.32     49.41 o 
   2  17  14       90.04       57.29     31.11 o 
   3  17  14     1185.37     1289.65     52.24 o 
   4  17  14       58.85       -5.30     32.59 o 
   5  17  14     1367.85     1415.11     51.08 o 
   6  17  14      107.81       45.97     39.63 o 
   7  17  14      679.13      641.66     54.97 o 
   8  17  14       92.58       46.50     57.98 o 
   9  17  14      204.75       63.98     65.03 o 
  10  17  14       14.69      -43.29     63.99 o 
   0  18  14      241.89      279.15     54.17 o 
   1  18  14       69.65      -50.48     33.65 o 
   2  18  14       65.89      -15.40     37.30 o 
   3  18  14      266.41      181.32     36.16 o 
   4  18  14       61.88       18.19     35.32 o 
   5  18  14      298.55      172.00     41.77 o 
   6  18  14       39.72      -61.98     41.32 o 
   7  18  14        1.36      -84.58     56.39 o 
   8  18  14        0.00      -40.75     59.06 o 
   9  18  14       52.71      -53.48     64.86 o 
  10  18  14        9.52     -100.01     66.67 o 
   1  19  14     1708.46     1704.20     54.97 o 
   2  19  14       31.93      -38.06     37.14 o 
   3  19  14     1322.03     1387.34     52.17 o 
   4  19  14       50.67      -20.46     36.35 o 
   5  19  14      551.44      530.63     55.71 o 
   6  19  14       15.70      -73.73     49.15 o 
   7  19  14      678.50      757.77     76.58 o 
   8  19  14        4.70      -98.84     65.89 o 
   9  19  14      382.81      339.42     74.89 o 
   0  20  14     1454.99     1549.78     78.92 o 
   1  20  14      913.52      942.77     51.13 o 
   2  20  14       15.12       40.89     38.92 o 
   3  20  14      778.76      905.16     55.44 o 
   4  20  14      179.14      -21.92     43.49 o 
   5  20  14      378.35      210.88     59.57 o 
   6  20  14        0.84       19.63     58.47 o 
   7  20  14      438.09      484.13     75.28 o 
   8  20  14      217.76      140.28     76.84 o 
   1  21  14      260.22      296.76     49.05 o 
   2  21  14       69.67       32.06     47.02 o 
   3  21  14       29.36       54.52     50.38 o 
   4  21  14        0.64      -81.87     54.58 o 
   5  21  14      440.49      368.05     66.74 o 
   6  21  14       21.93      -76.97     65.50 o 
   7  21  14      114.77       49.02     69.76 o 
   0  22  14        2.92       28.73     77.09 o 
   1  22  14     2317.25     2569.56     84.50 o 
   2  22  14      103.40       67.96     53.91 o 
   3  22  14      234.65      257.69     60.00 o 
   4  22  14      109.11       16.11     65.87 o 
   5  22  14     1555.08     1619.75     86.95 o 
   6  22  14      170.13      115.63     82.52 o 
   1  23  14       89.93      101.20     63.09 o 
   2  23  14      180.09      164.42     69.39 o 
   3  23  14      187.14      169.44     69.22 o 
   4  23  14        3.70     -104.21     70.31 o 
   5  23  14       70.94       16.56     68.70 o 
   0  24  14      278.73      278.39    104.28 o 
   1  24  14      143.28      243.89     74.15 o 
   2  24  14       13.37      270.09     73.04 o 
   3  24  14      190.60      193.22     72.78 o 
   4  24  14        8.22       49.49     76.62 o 
   1   1  15    15358.23    15621.55    144.96 o 
   2   1  15       11.60       13.84     13.80 o 
   3   1  15    22251.32    23922.37    217.94 o 
   4   1  15       59.32       62.30     16.89 o 
   5   1  15     2801.21     2667.42     43.22 o 
   6   1  15     1872.85     2335.64     39.21 o 
   7   1  15     4399.39     4473.00     66.28 o 
   8   1  15     1164.82     1272.58     34.56 o 
   9   1  15     4881.51     5038.70     79.94 o 
  10   1  15       25.02       33.90     28.37 o 
  11   1  15      858.09      886.44     62.94 o 
  12   1  15      649.11      714.44     69.27 o 
  13   1  15       54.12       60.23     49.41 o 
  14   1  15      372.65      296.55     63.62 o 
   0   2  15     7229.31     6904.92    112.12 o 
   1   2  15     6015.02     6089.41     69.71 o 
   2   2  15        3.58       26.65     14.01 o 
   3   2  15     2047.01     1742.56     32.20 o 
   4   2  15    30626.21    29968.07    289.15 o 
   5   2  15     1615.90     1591.13     31.56 o 
   6   2  15      466.03      428.96     20.71 o 
   7   2  15     8242.30     8829.06    104.85 o 
   8   2  15     7171.97     7527.77     96.42 o 
   9   2  15      541.35      477.47     30.45 o 
  10   2  15       29.74       89.02     29.94 o 
  11   2  15     2865.70     2838.00    125.63 o 
  12   2  15     1368.02     1382.15    106.16 o 
  13   2  15        0.63       24.55     54.95 o 
  14   2  15       66.39       42.11     64.08 o 
   1   3  15     4791.91     5484.95     67.04 o 
   2   3  15    10038.50    11330.19    104.95 o 
   3   3  15     4271.13     4445.93     54.04 o 
   4   3  15      396.83      384.14     20.84 o 
   5   3  15      228.14      162.04     18.76 o 
   6   3  15        0.42      -25.97     17.31 o 
   7   3  15       16.53       -7.24     15.40 o 
   8   3  15       59.17      123.87     25.55 o 
   9   3  15      200.89      189.86     29.28 o 
  10   3  15        5.91       -9.02     31.25 o 
  11   3  15      114.84      207.23     52.96 o 
  12   3  15      368.20      360.75     60.39 o 
  13   3  15        1.90      111.37     58.45 o 
  14   3  15        7.01      -92.86     62.49 o 
   0   4  15      605.09      416.08     30.39 o 
   1   4  15    20020.03    18829.53    180.75 o 
   2   4  15    23963.19    24495.03    212.75 o 
   3   4  15     4765.67     4301.23     52.74 o 
   4   4  15       16.21       -5.44     14.14 o 
   5   4  15    10797.86    10563.41    104.90 o 
   6   4  15    18473.19    19336.03    184.44 o 
   7   4  15      415.92      412.09     26.28 o 
   8   4  15       37.30      -32.20     25.28 o 
   9   4  15     4153.94     4410.83     78.61 o 
  10   4  15     3520.91     3849.01     84.16 o 
  11   4  15       93.18      190.77     58.88 o 
  12   4  15       80.78       93.16     57.40 o 
  13   4  15     1955.87     2127.45    128.37 o 
  14   4  15      421.04      480.26     73.87 o 
   1   5  15     4899.38     4863.70     61.46 o 
   2   5  15     2001.42     1998.68     33.89 o 
   3   5  15     6523.84     5890.28     62.35 o 
   4   5  15        3.02      -21.86     14.58 o 
   5   5  15     3128.02     3151.29     48.33 o 
   6   5  15        7.79      -26.57     18.97 o 
   7   5  15     1850.26     1819.02     42.41 o 
   8   5  15      118.50      105.15     33.00 o 
   9   5  15       14.50        0.62     29.65 o 
  10   5  15      533.05      578.42     41.22 o 
  11   5  15      644.17      858.12    168.47 o 
  12   5  15      102.55      124.48     59.44 o 
  13   5  15       84.08       87.68     61.24 o 
  14   5  15       18.39       43.84     69.39 o 
   0   6  15    19056.01    23035.77    291.92 o 
   1   6  15     4646.04     4594.96     58.15 o 
   2   6  15      171.10      205.84     18.93 o 
   3   6  15      601.93      588.66     21.04 o 
   4   6  15     2085.28     2394.23     41.70 o 
   5   6  15      270.67      265.41     20.69 o 
   6   6  15       78.28      107.46     21.48 o 
   7   6  15     9111.17     9653.39    119.81 o 
   8   6  15     3258.98     3311.10     65.00 o 
   9   6  15       15.84      -10.93     31.13 o 
  10   6  15        2.01       10.58     38.14 o 
  11   6  15      377.86      398.93     50.04 o 
  12   6  15        5.16       83.78     59.05 o 
  13   6  15        3.10      -25.52     60.36 o 
  14   6  15       80.07      -42.09     70.26 o 
   1   7  15    11881.16    12015.42    116.23 o 
   2   7  15       15.31      -25.94     17.29 o 
   3   7  15    14879.20    15096.28    132.15 o 
   4   7  15      762.05      723.13     24.13 o 
   5   7  15    12722.42    13004.07    135.45 o 
   6   7  15       56.01       22.00     25.72 o 
   7   7  15    10632.65    10903.05    140.59 o 
   8   7  15     1312.52     1341.30     43.94 o 
   9   7  15      900.18      889.53     43.87 o 
  10   7  15      642.37      647.08     61.13 o 
  11   7  15      164.51      179.64     48.70 o 
  12   7  15      280.21      414.00     67.39 o 
  13   7  15      300.74      332.95     67.84 o 
   0   8  15       16.68       32.70     25.89 o 
   1   8  15     2825.79     2515.41     42.40 o 
   2   8  15      564.47      429.33     23.19 o 
   3   8  15      636.46      572.29     23.28 o 
   4   8  15      359.20      394.77     22.28 o 
   5   8  15     4395.89     4704.25     74.27 o 
   6   8  15      393.81      381.45     43.76 o 
   7   8  15      642.96      597.44     36.03 o 
   8   8  15      248.89      242.54     33.16 o 
   9   8  15     2757.49     2664.76     68.48 o 
  10   8  15     2356.34     2551.90     84.47 o 
  11   8  15        2.24       35.97     47.39 o 
  12   8  15      104.54      165.16     65.69 o 
  13   8  15      266.01      273.10     70.28 o 
   1   9  15     3254.60     3345.17     51.98 o 
   2   9  15      569.19      615.66     24.58 o 
   3   9  15     7331.22     7817.20     86.34 o 
   4   9  15     1448.89     1263.53     34.18 o 
   5   9  15     4413.23     4315.27     68.95 o 
   6   9  15       30.47      -18.90     24.41 o 
   7   9  15      977.25      967.28     41.50 o 
   8   9  15      540.12      374.64     36.32 o 
   9   9  15       54.35       93.59     37.30 o 
  10   9  15      827.38      900.21     51.38 o 
  11   9  15       11.55       20.39     49.49 o 
  12   9  15      115.06      111.13     66.48 o 
  13   9  15      273.67      240.38     74.24 o 
   0  10  15    32775.68    32848.70    394.39 o 
   1  10  15     1958.78     1671.69     35.19 o 
   2  10  15      139.09       72.77     21.20 o 
   3  10  15     9334.67     8736.54    100.21 o 
   4  10  15     8181.74     8452.36     97.40 o 
   5  10  15     3254.20     3282.65     75.95 o 
   6  10  15       73.92       55.88     27.95 o 
   7  10  15     3151.52     3107.22     72.91 o 
   8  10  15     8493.25     9076.50    128.29 o 
   9  10  15        3.50       17.73     38.30 o 
  10  10  15      481.81      446.99     47.32 o 
  11  10  15     2454.24     2511.15     89.72 o 
  12  10  15     1270.98     1307.17     89.66 o 
  13  10  15        4.43       60.72     69.83 o 
   1  11  15      324.86      320.97     26.42 o 
   2  11  15      142.95      128.55     25.78 o 
   3  11  15       58.89       12.94     23.58 o 
   4  11  15      202.93      225.90     25.46 o 
   5  11  15        4.61       15.03     25.30 o 
   6  11  15      346.19      221.46     30.99 o 
   7  11  15       11.43       14.08     33.81 o 
   8  11  15      114.10      195.16     46.85 o 
   9  11  15      135.46      126.07     40.95 o 
  10  11  15       64.35       51.45     43.84 o 
  11  11  15       52.89       39.99     55.38 o 
  12  11  15       70.63       93.87     60.08 o 
   0  12  15        6.24        9.60     28.60 o 
   1  12  15     4495.01     4491.83     62.86 o 
   2  12  15    10366.23    10857.95    116.48 o 
   3  12  15       30.92       20.28     25.15 o 
   4  12  15       10.20       48.28     27.14 o 
   5  12  15     3524.46     3323.61     75.79 o 
   6  12  15     1500.11     1457.81     46.07 o 
   7  12  15       88.20       57.66     35.16 o 
   8  12  15      103.26       44.29     38.82 o 
   9  12  15     1204.17     1219.27     57.05 o 
  10  12  15      607.07      747.00     54.68 o 
  11  12  15        2.28      -41.76     63.89 o 
  12  12  15        9.57       11.22     70.82 o 
   1  13  15     6916.50     6748.94     84.70 o 
   2  13  15      348.03      271.29     28.28 o 
   3  13  15     1260.91     1241.95     39.68 o 
   4  13  15       48.79       54.38     28.50 o 
   5  13  15      691.07      646.62     35.31 o 
   6  13  15      141.87      101.75     34.20 o 
   7  13  15      808.40      769.06     45.11 o 
   8  13  15      602.72      546.09     46.67 o 
   9  13  15      808.76      854.60     55.38 o 
  10  13  15      146.63       -2.85     47.28 o 
  11  13  15      640.83      574.08     65.54 o 
  12  13  15        1.65      -97.66     65.11 o 
   0  14  15       65.25      -15.05     38.40 o 
   1  14  15       24.08      -17.93     25.36 o 
   2  14  15       88.19      109.30     29.99 o 
   3  14  15       60.15        5.71     28.88 o 
   4  14  15        1.45      -41.15     27.44 o 
   5  14  15      610.07      569.25     36.22 o 
   6  14  15       55.60       18.84     35.05 o 
   7  14  15        7.71      -14.39     37.45 o 
   8  14  15      556.52      506.40     47.54 o 
   9  14  15       32.14      -14.76     46.71 o 
  10  14  15       48.80       32.29     49.75 o 
  11  14  15       51.90       11.49     54.92 o 
   1  15  15     5043.41     5217.69     81.06 o 
   2  15  15        0.95      -41.51     27.67 o 
   3  15  15     3499.54     3653.26     75.85 o 
   4  15  15        6.38      -43.85     29.23 o 
   5  15  15     1796.22     1807.72     51.16 o 
   6  15  15      241.08      178.35     37.83 o 
   7  15  15      868.81      868.42     49.03 o 
   8  15  15      105.73       24.91     42.00 o 
   9  15  15      711.94      745.33     68.40 o 
  10  15  15        2.54      -76.40     50.93 o 
  11  15  15      180.92       24.02     65.90 o 
   0  16  15        5.42      -46.36     43.09 o 
   1  16  15      453.82      318.30     34.60 o 
   2  16  15      456.07      534.93     37.14 o 
   3  16  15     1643.63     1477.41     48.13 o 
   4  16  15       16.47      -22.66     30.81 o 
   5  16  15      978.32      840.16     42.46 o 
   6  16  15     2796.77     2860.52     78.21 o 
   7  16  15      122.45       53.68     43.67 o 
   8  16  15      232.91      245.32     48.69 o 
   9  16  15      798.91      763.55     70.61 o 
  10  16  15      114.18       97.35     60.93 o 
  11  16  15        1.97      -99.80     66.53 o 
   1  17  15     1147.73     1159.83     46.05 o 
   2  17  15       44.24      -49.17     32.78 o 
   3  17  15      999.80     1010.07     44.99 o 
   4  17  15       48.97      -50.65     33.77 o 
   5  17  15       13.58      -53.08     39.96 o 
   6  17  15      265.00      249.88     43.37 o 
   7  17  15       58.54       20.09     46.90 o 
   8  17  15        6.84      -79.10     56.97 o 
   9  17  15      261.96      210.44     69.46 o 
  10  17  15       10.05      -96.36     64.24 o 
   0  18  15      489.34      521.04     58.86 o 
   1  18  15     1477.55     1485.61     51.19 o 
   2  18  15       79.60       -4.57     36.42 o 
   3  18  15     2459.91     2503.37     63.50 o 
   4  18  15     2384.71     2292.93     64.39 o 
   5  18  15        1.93      -58.61     39.07 o 
   6  18  15      103.74      -51.17     49.50 o 
   7  18  15     1504.93     1697.64     90.42 o 
   8  18  15      360.27      388.34     67.68 o 
   9  18  15      176.74      131.21     69.73 o 
   1  19  15       11.04      -46.26     48.03 o 
   2  19  15      166.49       50.00     38.99 o 
   3  19  15        7.74      -56.00     37.33 o 
   4  19  15       46.66      -11.91     42.71 o 
   5  19  15       22.19      -66.91     50.90 o 
   6  19  15      216.95       86.55     59.36 o 
   7  19  15       32.78      -24.03     65.02 o 
   8  19  15       75.76      -96.75     70.95 o 
   9  19  15       62.40       10.93     72.47 o 
   0  20  15       16.07      154.03     56.79 o 
   1  20  15      436.82      458.96     47.26 o 
   2  20  15     1312.57     1326.82     59.21 o 
   3  20  15      216.80      104.43     47.98 o 
   4  20  15        0.17      -21.74     49.05 o 
   5  20  15      934.39      834.67     68.77 o 
   6  20  15      394.19      377.23     65.25 o 
   7  20  15        8.22      -29.99     66.22 o 
   8  20  15        2.28     -109.17     73.21 o 
   1  21  15     1672.82     1753.91     69.59 o 
   2  21  15       30.59       28.99     47.65 o 
   3  21  15     1438.80     1539.78     69.63 o 
   4  21  15      105.51       52.29     57.52 o 
   5  21  15      464.89      493.53     69.82 o 
   6  21  15        5.71      -91.30     67.01 o 
   7  21  15      342.69      383.82     80.38 o 
   0  22  15       62.59      -79.05     77.73 o 
   1  22  15        3.85       75.98     56.62 o 
   2  22  15       29.82      148.44     55.33 o 
   3  22  15      153.77      140.63     59.60 o 
   4  22  15       13.72      -60.62     65.69 o 
   5  22  15       14.84       -2.45     67.58 o 
   6  22  15       14.87       40.79     82.12 o 
   1  23  15      485.97      521.67     70.83 o 
   2  23  15        5.10      -36.12     67.95 o 
   3  23  15      406.74      555.21     76.78 o 
   4  23  15      217.43      151.27     76.20 o 
   5  23  15      527.97      589.57     80.56 o 
   0  24  15        0.26       41.76    101.29 o 
   1  24  15      491.02      523.48     79.83 o 
   2  24  15      974.88     1034.91     87.33 o 
   3  24  15      195.47      247.22     75.33 o 
   0   0  16    16267.70    12975.51    263.91 o 
   1   0  16        5.63      -10.05     22.98 o 
   2   0  16        6.52      -30.36     20.24 o 
   3   0  16       10.89       -3.15     20.92 o 
   4   0  16    38771.56    38098.36    507.71 o 
   5   0  16      180.42      261.78     28.77 o 
   6   0  16      129.45      133.84     27.55 o 
   7   0  16     3042.93     2993.24     74.50 o 
   8   0  16    39254.41    42588.37    582.59 o 
   9   0  16       13.82       55.70     38.87 o 
  10   0  16        4.94      -41.66     46.00 o 
  11   0  16        1.28     -102.49     71.85 o 
  12   0  16     2060.80     2129.01    263.68 o 
  13   0  16       17.65       60.05     78.71 o 
  14   0  16        8.44      -93.28     79.05 o 
   1   1  16      592.76      571.56     22.44 o 
   2   1  16      994.69      997.42     24.66 o 
   3   1  16     3576.68     3921.33     52.38 o 
   4   1  16      293.43      261.44     20.24 o 
   5   1  16      173.32       93.79     18.98 o 
   6   1  16      696.31      700.01     25.16 o 
   7   1  16      223.74      127.89     23.22 o 
   8   1  16      623.98      613.01     54.60 o 
   9   1  16      114.36      166.44     29.72 o 
  10   1  16       29.55        5.96     30.71 o 
  11   1  16      229.08      178.11     47.67 o 
  12   1  16        5.64      -32.80     49.00 o 
  13   1  16        2.66       17.90     55.61 o 
  14   1  16      132.86      125.78     60.24 o 
   0   2  16      232.99      159.21     26.69 o 
   1   2  16      952.47      898.74     26.08 o 
   2   2  16    39610.19    40691.56    347.03 o 
   3   2  16     1530.21     1547.81     31.03 o 
   4   2  16      189.46      247.93     19.74 o 
   5   2  16      994.42      985.91     28.03 o 
   6   2  16    11214.24    11039.33    114.72 o 
   7   2  16      664.23      774.56     29.48 o 
   8   2  16       51.88      -69.53     46.36 o 
   9   2  16      246.02      289.11     34.02 o 
  10   2  16     3901.86     4058.92     87.38 o 
  11   2  16        0.46        8.76     59.44 o 
  12   2  16      399.18      312.98     61.81 o 
  13   2  16      235.54      159.20     59.82 o 
  14   2  16      474.08      395.61     59.97 o 
   1   3  16      169.07      100.35     18.40 o 
   2   3  16      439.80      498.80     21.60 o 
   3   3  16       63.38      108.79     16.39 o 
   4   3  16       68.51       42.50     14.73 o 
   5   3  16       73.59       66.11     18.40 o 
   6   3  16      179.44      249.15     21.16 o 
   7   3  16      745.43      703.42     34.04 o 
   8   3  16      212.53      128.51     52.10 o 
   9   3  16      744.42      737.26     38.03 o 
  10   3  16     1030.46     1079.02     46.63 o 
  11   3  16      212.14      240.39     56.05 o 
  12   3  16     1046.93     1071.01     74.60 o 
  13   3  16       16.54      -14.06     58.71 o 
  14   3  16      547.40      483.67     76.88 o 
   0   4  16       41.18       21.68     25.91 o 
   1   4  16        2.17       14.06     17.93 o 
   2   4  16        0.23        0.67     17.26 o 
   3   4  16        0.86       -6.21     15.14 o 
   4   4  16     9631.14     9877.30    104.94 o 
   5   4  16      184.10      268.28     21.02 o 
   6   4  16       47.32       78.74     20.71 o 
   7   4  16      143.83       39.85     27.71 o 
   8   4  16      192.88       63.52     34.71 o 
   9   4  16       46.61      106.64     31.73 o 
  10   4  16       26.48       62.52     39.81 o 
  11   4  16      104.70      189.15     56.08 o 
  12   4  16      940.52     1044.11     75.07 o 
  13   4  16       72.81      135.96     61.88 o 
  14   4  16        8.33       25.40     70.18 o 
   1   5  16      336.67      496.89     23.49 o 
   2   5  16     1602.22     1922.53     42.98 o 
   3   5  16      823.46      725.72     22.44 o 
   4   5  16       76.08       27.79     12.88 o 
   5   5  16       26.18      -25.36     16.91 o 
   6   5  16     4280.96     4341.94     63.09 o 
   7   5  16      784.71      564.28     34.27 o 
   8   5  16      466.52      458.85     33.68 o 
   9   5  16       56.24       18.88     32.19 o 
  10   5  16      237.33      308.70     40.03 o 
  11   5  16      121.94      186.23     57.26 o 
  12   5  16      470.72      465.66     66.92 o 
  13   5  16       65.56       38.95     61.67 o 
   0   6  16       16.75       61.26     26.57 o 
   1   6  16      967.52     1125.42     29.47 o 
   2   6  16    34916.04    34841.69    295.00 o 
   3   6  16      869.42      932.05     25.11 o 
   4   6  16       80.28       71.70     15.09 o 
   5   6  16      149.37      113.10     22.84 o 
   6   6  16    37093.15    37866.27    353.37 o 
   7   6  16       66.98        8.88     28.67 o 
   8   6  16      247.37      218.49     31.45 o 
   9   6  16     1411.99     1268.19     48.79 o 
  10   6  16    10668.19    11509.89    177.59 o 
  11   6  16      147.83      133.37     49.06 o 
  12   6  16       22.30       -0.45     61.20 o 
  13   6  16        0.30      -38.32     62.05 o 
   1   7  16      404.25      517.96     23.70 o 
   2   7  16       23.40       12.51     18.43 o 
   3   7  16       12.08      -26.70     17.80 o 
   4   7  16       49.83       63.14     20.03 o 
   5   7  16        0.64      -33.95     22.63 o 
   6   7  16      417.16      501.23     29.72 o 
   7   7  16      826.51      682.52     37.31 o 
   8   7  16        2.33       -6.14     30.00 o 
   9   7  16      109.10      137.55     37.08 o 
  10   7  16       70.52      199.33     59.74 o 
  11   7  16       37.65       40.41     51.18 o 
  12   7  16       98.23       31.02     62.70 o 
  13   7  16       47.11        2.33     65.69 o 
   0   8  16    45178.67    45638.75    536.60 o 
   1   8  16      255.07      175.93     21.14 o 
   2   8  16      152.51      115.17     20.03 o 
   3   8  16       11.25      -28.33     18.89 o 
   4   8  16    38239.77    38510.53    339.20 o 
   5   8  16       30.88       17.90     25.43 o 
   6   8  16       22.18      -21.51     24.94 o 
   7   8  16     1226.17     1339.61     46.60 o 
   8   8  16     5379.15     5484.90     93.52 o 
   9   8  16       24.05       90.17     37.43 o 
  10   8  16      208.46      316.72     49.35 o 
  11   8  16      323.23      310.81     58.79 o 
  12   8  16     1806.85     1912.87     97.53 o 
  13   8  16        0.30      106.71     68.57 o 
   1   9  16     1455.08     1360.48     33.40 o 
   2   9  16      405.17      345.62     25.72 o 
   3   9  16       31.43       15.59     20.48 o 
   4   9  16       14.04       60.43     19.94 o 
   5   9  16      603.60      612.95     31.13 o 
   6   9  16        9.81      -38.10     25.40 o 
   7   9  16      812.43      897.09     50.96 o 
   8   9  16     1259.36     1393.55     48.68 o 
   9   9  16       82.39      117.04     39.31 o 
  10   9  16     1889.04     1809.40     65.09 o 
  11   9  16       74.19       62.61     53.08 o 
  12   9  16      633.90      633.65     78.19 o 
  13   9  16       11.98      -57.68     67.71 o 
   0  10  16       88.40      127.57     30.69 o 
   1  10  16      732.73      879.80     29.78 o 
   2  10  16      438.92      342.09     24.52 o 
   3  10  16        2.48       28.11     22.47 o 
   4  10  16        0.61       -1.06     22.02 o 
   5  10  16      166.54      109.67     26.62 o 
   6  10  16      743.80      689.34     36.00 o 
   7  10  16      582.38      613.61     40.39 o 
   8  10  16        1.03       53.46     35.00 o 
   9  10  16      137.09       86.10     40.74 o 
  10  10  16      106.47       -9.27     42.64 o 
  11  10  16       14.69       53.47     55.02 o 
  12  10  16       51.86      111.00     71.04 o 
  13  10  16        1.53       -3.65     71.57 o 
   1  11  16       20.64      -31.75     21.16 o 
   2  11  16      313.89      181.85     24.64 o 
   3  11  16     1598.53     1364.61     37.75 o 
   4  11  16     2203.46     2377.05     54.66 o 
   5  11  16      281.78      239.59     29.12 o 
   6  11  16        8.23      -41.36     28.26 o 
   7  11  16      280.26      252.83     37.54 o 
   8  11  16     1775.22     1997.53     66.11 o 
   9  11  16      110.48      117.85     42.18 o 
  10  11  16      768.35      704.82     53.62 o 
  11  11  16        3.13      -12.45     60.37 o 
  12  11  16      301.28      479.41     80.16 o 
   0  12  16    11325.56    11456.17    169.54 o 
   1  12  16       50.66       52.97     23.67 o 
   2  12  16       11.86      -22.21     24.62 o 
   3  12  16     2544.95     2624.90     53.82 o 
   4  12  16     4779.84     5066.04     97.09 o 
   5  12  16        2.28      -40.31     26.88 o 
   6  12  16        6.89      -18.83     29.47 o 
   7  12  16       30.18       34.71     36.05 o 
   8  12  16     6222.42     6389.14    116.62 o 
   9  12  16      107.07       43.92     43.38 o 
  10  12  16       19.87      -19.18     45.58 o 
  11  12  16      413.47      340.63     62.94 o 
  12  12  16      269.51      122.70     75.55 o 
   1  13  16      217.25      157.51     27.34 o 
   2  13  16      237.51      231.85     29.66 o 
   3  13  16       50.20      -39.82     26.55 o 
   4  13  16      599.43      514.44     34.77 o 
   5  13  16      242.04      215.48     31.48 o 
   6  13  16       73.07       85.39     35.14 o 
   7  13  16       93.14      136.72     38.28 o 
   8  13  16      171.99      163.47     44.97 o 
   9  13  16        1.85      -64.44     42.96 o 
  10  13  16       85.61       35.16     47.84 o 
  11  13  16      129.95       29.77     57.97 o 
  12  13  16       11.55     -101.54     67.69 o 
   0  14  16      120.15       76.61     40.63 o 
   1  14  16       61.51       27.67     27.54 o 
   2  14  16    20358.04    20991.62    216.02 o 
   3  14  16        1.42      -42.75     28.50 o 
   4  14  16        3.95      -43.62     29.08 o 
   5  14  16      139.26       87.83     32.59 o 
   6  14  16     8177.54     9107.20    135.60 o 
   7  14  16       79.40       53.86     45.34 o 
   8  14  16        2.36      -61.73     41.15 o 
   9  14  16        1.32      -65.08     43.39 o 
  10  14  16     2341.66     2576.29     92.70 o 
  11  14  16        3.37      -59.31     68.52 o 
   1  15  16      253.42      199.30     32.29 o 
   2  15  16      245.86      189.43     32.13 o 
   3  15  16       10.10      -44.95     30.95 o 
   4  15  16       15.50      -20.55     30.61 o 
   5  15  16      557.95      549.37     38.49 o 
   6  15  16        0.17        9.88     38.52 o 
   7  15  16       11.03      -57.76     38.51 o 
   8  15  16      199.39       71.57     43.95 o 
   9  15  16       18.15      -56.84     47.41 o 
  10  15  16        5.91      -59.84     57.57 o 
  11  15  16        0.50      -93.67     65.62 o 
   0  16  16     9070.65     9247.13    172.40 o 
   1  16  16      363.18      243.80     34.31 o 
   2  16  16       76.82       -1.40     33.06 o 
   3  16  16      370.90      268.61     36.35 o 
   4  16  16     7324.94     7532.37    108.32 o 
   5  16  16       23.19       25.44     35.52 o 
   6  16  16        6.54      -12.53     37.78 o 
   7  16  16        4.85      -63.95     42.63 o 
   8  16  16     1379.44     1476.46     71.30 o 
   9  16  16        0.16      -87.17     58.11 o 
  10  16  16       16.54      -38.01     60.86 o 
   1  17  16      398.46      240.45     38.91 o 
   2  17  16        2.85      -50.23     33.49 o 
   3  17  16       85.04       -9.74     34.85 o 
   4  17  16      568.98      448.05     42.74 o 
   5  17  16        6.87      -60.32     40.21 o 
   6  17  16     1429.58     1432.32     60.61 o 
   7  17  16        4.49      -79.43     52.95 o 
   8  17  16      335.79      320.07     60.52 o 
   9  17  16      187.45      106.70     63.39 o 
  10  17  16       19.27      -91.47     60.98 o 
   0  18  16      108.71       91.45     52.91 o 
   1  18  16      205.52      126.79     41.04 o 
   2  18  16      276.56      194.31     40.63 o 
   3  18  16      335.70      302.16     40.28 o 
   4  18  16        5.77      -18.99     37.27 o 
   5  18  16      131.29      120.77     51.79 o 
   6  18  16      477.84      288.77     61.58 o 
   7  18  16        0.34      -93.89     62.59 o 
   8  18  16       43.97       -9.53     70.88 o 
   9  18  16        0.23       -5.05     67.91 o 
   1  19  16        0.04      -46.27     39.37 o 
   2  19  16        9.56      -56.30     37.53 o 
   3  19  16       33.79      -32.75     42.89 o 
   4  19  16      427.57      395.92     50.07 o 
   5  19  16        0.29      -70.35     54.19 o 
   6  19  16      377.21      251.69     63.35 o 
   7  19  16       15.58      -67.81     66.20 o 
   8  19  16      295.39      236.87     79.97 o 
   0  20  16     6847.75     7857.37    173.79 o 
   1  20  16        0.61       26.07     44.45 o 
   2  20  16        7.95      -24.37     46.20 o 
   3  20  16        4.28      -68.09     45.39 o 
   4  20  16     4184.79     4750.48    151.99 o 
   5  20  16       40.79       52.89     57.80 o 
   6  20  16       56.95      -85.69     69.90 o 
   7  20  16       43.17      -73.96     67.90 o 
   8  20  16     1088.42     1175.05     98.65 o 
   1  21  16       36.56       24.46     50.11 o 
   2  21  16       16.95       47.65     50.14 o 
   3  21  16        5.33      -50.85     54.74 o 
   4  21  16       94.83      -27.09     64.96 o 
   5  21  16       26.73      -91.53     61.02 o 
   6  21  16      161.94      111.41     77.05 o 
   7  21  16        1.76     -110.29     73.53 o 
   0  22  16        1.95      -59.55    111.34 o 
   1  22  16       10.93      -74.38     60.55 o 
   2  22  16     4519.00     5525.13    139.69 o 
   3  22  16       15.23       23.11     57.75 o 
   4  22  16        0.25     -103.60     69.07 o 
   5  22  16        8.88     -100.45     66.97 o 
   1  23  16        0.05     -100.72     67.15 o 
   2  23  16       44.64       72.13     70.29 o 
   3  23  16       91.02      127.79     70.78 o 
   4  23  16      229.83      150.94     77.97 o 
   0  24  16     1109.35     1115.85    155.35 o 
   1  24  16        0.66       14.95     73.31 o 
   1   1  17    11979.04    11757.63    121.74 o 
   2   1  17      250.70      201.90     19.52 o 
   3   1  17     1773.76     1734.13     43.82 o 
   4   1  17      178.27      176.25     18.17 o 
   5   1  17     6182.32     6273.34     79.51 o 
   6   1  17       40.80      -29.03     20.63 o 
   7   1  17     6433.82     6481.98     97.33 o 
   8   1  17     1052.81     1147.11     45.17 o 
   9   1  17      964.15      891.46     39.33 o 
  10   1  17      564.89      373.19     38.60 o 
  11   1  17        5.48      -28.98     50.92 o 
  12   1  17      195.36      197.07     59.36 o 
  13   1  17      126.91       41.89     58.81 o 
  14   1  17      138.98       80.18     63.14 o 
   0   2  17     7153.18     6870.03    115.33 o 
   1   2  17     9561.74     9700.94    104.55 o 
   2   2  17      364.48      438.25     32.27 o 
   3   2  17    10061.65     9856.55    101.15 o 
   4   2  17     5096.45     5557.05     71.59 o 
   5   2  17     3557.75     3908.27     65.05 o 
   6   2  17      400.63      382.74     25.11 o 
   7   2  17     7265.69     7294.23    101.41 o 
   8   2  17     5538.01     5746.94     87.69 o 
   9   2  17       78.43      105.80     31.24 o 
  10   2  17        0.96      -23.09     32.86 o 
  11   2  17     1213.72     1168.41     66.70 o 
  12   2  17      356.36      326.87     57.34 o 
  13   2  17       74.73       44.07     54.29 o 
   1   3  17     3716.37     3633.71     56.02 o 
   2   3  17      161.84      191.55     19.70 o 
   3   3  17        3.89      -18.26     17.43 o 
   4   3  17     1017.62     1141.21     29.50 o 
   5   3  17      117.67      112.81     21.19 o 
   6   3  17     4809.17     4832.29     70.15 o 
   7   3  17     1405.30     1390.46     44.43 o 
   8   3  17       37.08       28.44     29.58 o 
   9   3  17      913.57      946.55     43.02 o 
  10   3  17       33.33      -47.22     36.09 o 
  11   3  17      112.75       59.19     54.86 o 
  12   3  17        8.05      -25.65     58.51 o 
  13   3  17        0.84       64.09     61.90 o 
   0   4  17      874.30      771.87     38.92 o 
   1   4  17    22801.28    21898.01    209.33 o 
   2   4  17    13289.22    12969.56    128.31 o 
   3   4  17     5436.68     5036.25     63.31 o 
   4   4  17      964.94      926.08     26.80 o 
   5   4  17    22793.67    22973.91    226.19 o 
   6   4  17    13661.55    13470.98    148.28 o 
   7   4  17     1289.14     1285.67     53.68 o 
   8   4  17       28.20       25.04     29.44 o 
   9   4  17     4277.38     4870.83     94.51 o 
  10   4  17     1242.45     1179.15     51.70 o 
  11   4  17       10.12       60.33     59.62 o 
  12   4  17        5.57        7.07     61.08 o 
  13   4  17     1567.89     1604.43     89.82 o 
   1   5  17     5043.91     4798.06     64.85 o 
   2   5  17       92.69       69.12     20.01 o 
   3   5  17     6277.45     6332.51     74.75 o 
   4   5  17      252.84      279.49     21.55 o 
   5   5  17     1788.73     1792.27     47.46 o 
   6   5  17       37.15      -37.46     24.97 o 
   7   5  17      415.04      409.99     34.04 o 
   8   5  17        1.31        2.51     29.89 o 
   9   5  17      190.36      221.72     36.73 o 
  10   5  17      795.12      725.58     49.95 o 
  11   5  17      730.26      654.95     59.50 o 
  12   5  17      191.69      179.61     65.52 o 
  13   5  17      574.17      514.39     72.52 o 
   0   6  17     6038.90     5683.82    102.39 o 
   1   6  17     2438.95     2198.20     42.87 o 
   2   6  17      375.46      325.66     22.37 o 
   3   6  17     3517.19     3178.89     50.49 o 
   4   6  17     4912.74     4433.58     61.36 o 
   5   6  17      258.79      157.86     23.76 o 
   6   6  17      461.53      491.39     30.12 o 
   7   6  17      987.82      909.20     40.44 o 
   8   6  17      240.29      175.68     32.90 o 
   9   6  17       21.37      172.10     36.87 o 
  10   6  17       65.88      218.04     41.78 o 
  11   6  17      934.41      926.89     61.56 o 
  12   6  17       79.91       85.14     65.63 o 
  13   6  17       11.58       66.64     66.85 o 
   1   7  17    12227.44    12559.00    124.96 o 
   2   7  17       60.43       -4.18     19.64 o 
   3   7  17    11017.19    11626.33    117.62 o 
   4   7  17        5.24      -22.88     15.26 o 
   5   7  17     3350.72     3172.69     56.54 o 
   6   7  17       49.54       74.40     26.13 o 
   7   7  17      167.92      165.90     32.98 o 
   8   7  17       21.32      -47.90     31.93 o 
   9   7  17     1656.31     1705.52     57.94 o 
  10   7  17      406.93      547.34     50.81 o 
  11   7  17      667.65      655.40     59.06 o 
  12   7  17      211.96      177.85     67.97 o 
  13   7  17       44.86       65.27     68.18 o 
   0   8  17      106.31       83.94     30.95 o 
   1   8  17     8796.47     8663.97     93.64 o 
   2   8  17      362.72      183.27     22.96 o 
   3   8  17     2249.52     2323.65     43.55 o 
   4   8  17       40.61       51.60     18.77 o 
   5   8  17     1042.19     1043.22     34.87 o 
   6   8  17      474.48      419.01     30.57 o 
   7   8  17        9.16       -0.39     31.89 o 
   8   8  17        0.01      -20.25     32.72 o 
   9   8  17     2257.06     2249.62     65.52 o 
  10   8  17      769.63      956.81     69.92 o 
  11   8  17       70.55       17.42     52.00 o 
  12   8  17        1.21       32.13     66.61 o 
  13   8  17      266.27      196.89     73.49 o 
   1   9  17      451.16      455.09     26.21 o 
   2   9  17      501.13      475.81     27.04 o 
   3   9  17     2617.58     2634.03     47.58 o 
   4   9  17     2562.98     2875.55     52.14 o 
   5   9  17     1618.47     1598.99     42.06 o 
   6   9  17      256.72      205.81     30.52 o 
   7   9  17       32.95      -12.99     33.56 o 
   8   9  17       39.51       34.86     34.84 o 
   9   9  17      701.74      660.19     47.39 o 
  10   9  17      434.45      479.10     48.43 o 
  11   9  17      762.07      826.70     67.54 o 
  12   9  17        6.21       97.78     70.95 o 
  13   9  17      205.76      242.96     75.57 o 
   0  10  17     1016.37     1013.48     44.21 o 
   1  10  17     5258.64     5024.63     70.63 o 
   2  10  17      302.21      261.40     24.80 o 
   3  10  17    11775.05    12269.21    130.06 o 
   4  10  17     3084.20     3196.56     59.77 o 
   5  10  17     1697.75     1687.39     44.09 o 
   6  10  17       21.33      -34.77     28.29 o 
   7  10  17     3590.01     3572.37     75.64 o 
   8  10  17     1267.54     1218.17     50.64 o 
   9  10  17      327.65      341.30     45.46 o 
  10  10  17        8.59      -24.48     45.81 o 
  11  10  17     3288.68     3468.53    147.11 o 
  12  10  17      521.63      669.25     81.49 o 
   1  11  17      288.50      279.44     25.93 o 
   2  11  17      715.24      719.33     30.29 o 
   3  11  17      162.31      165.93     26.87 o 
   4  11  17      562.40      535.90     33.78 o 
   5  11  17      510.79      465.71     32.45 o 
   6  11  17       83.83       92.01     31.17 o 
   7  11  17      806.63      790.98     44.84 o 
   8  11  17       57.62      -26.55     39.55 o 
   9  11  17        7.43      -62.55     41.70 o 
  10  11  17       56.29       20.53     45.17 o 
  11  11  17       14.57        8.23     58.26 o 
  12  11  17       24.23       65.36     73.99 o 
   0  12  17      518.21      469.54     45.84 o 
   1  12  17     2618.02     2403.24     48.44 o 
   2  12  17    11520.27    11687.02    128.55 o 
   3  12  17     2920.03     3030.72     59.63 o 
   4  12  17      104.42       40.14     29.61 o 
   5  12  17      666.52      670.12     36.40 o 
   6  12  17     3831.90     4036.72     81.44 o 
   7  12  17        4.75       26.99     37.07 o 
   8  12  17       39.10       35.82     40.97 o 
   9  12  17      966.81      929.63     55.83 o 
  10  12  17      268.45      331.43     52.49 o 
  11  12  17       11.09      -34.71     66.07 o 
  12  12  17       16.53        0.37     76.29 o 
   1  13  17     2689.18     2772.12     54.24 o 
   2  13  17        5.16      -43.45     28.96 o 
   3  13  17     1497.48     1475.06     46.28 o 
   4  13  17      261.42      221.13     32.47 o 
   5  13  17      249.61      191.99     33.56 o 
   6  13  17      137.96      151.95     37.63 o 
   7  13  17      496.19      472.12     44.00 o 
   8  13  17       21.68      -40.01     41.15 o 
   9  13  17      425.92      435.67     50.40 o 
  10  13  17       55.13      -17.07     53.02 o 
  11  13  17       34.92      -71.80     68.20 o 
   0  14  17     9974.40     9898.49    159.71 o 
   1  14  17      277.40      170.46     30.84 o 
   2  14  17        0.46      -43.40     28.93 o 
   3  14  17        2.12      -45.58     30.39 o 
   4  14  17     1263.92     1129.32     45.10 o 
   5  14  17      134.22      139.68     34.11 o 
   6  14  17       30.67      116.11     38.56 o 
   7  14  17       19.93      -11.23     39.73 o 
   8  14  17        8.97      -63.17     42.11 o 
   9  14  17       24.08       48.79     50.45 o 
  10  14  17       25.87      -24.00     61.44 o 
  11  14  17      240.50      195.29     75.43 o 
   1  15  17      136.77       82.36     31.45 o 
   2  15  17      521.74      487.88     36.37 o 
   3  15  17     1434.55     1340.81     47.37 o 
   4  15  17      231.07      171.26     34.95 o 
   5  15  17     3009.88     3145.71     70.29 o 
   6  15  17      277.04      201.52     40.52 o 
   7  15  17     1000.97     1040.14     60.34 o 
   8  15  17      349.31      258.59     49.73 o 
   9  15  17      194.88      130.96     56.78 o 
  10  15  17      103.76      109.35     62.58 o 
   0  16  17        3.52      -68.32     45.54 o 
   1  16  17      230.73      144.99     35.17 o 
   2  16  17     1000.60      997.42     46.60 o 
   3  16  17     1225.35     1107.02     47.49 o 
   4  16  17       25.45        9.69     38.13 o 
   5  16  17     2664.39     2820.67     73.09 o 
   6  16  17      747.12      665.32     49.62 o 
   7  16  17      238.76      244.57     48.85 o 
   8  16  17       12.88      -45.10     54.77 o 
   9  16  17      348.76      413.89     68.35 o 
  10  16  17      370.56      151.03     65.84 o 
   1  17  17      816.01      835.64     44.27 o 
   2  17  17      193.31      160.72     39.30 o 
   3  17  17       25.82      -53.23     35.49 o 
   4  17  17      100.90       56.91     39.24 o 
   5  17  17        2.95      -56.95     41.97 o 
   6  17  17      124.43      -20.87     52.56 o 
   7  17  17      216.95      233.23     63.85 o 
   8  17  17      100.53       84.40     58.75 o 
   9  17  17       30.35       -3.04     63.41 o 
   0  18  17     6539.82     6784.13    248.62 o 
   1  18  17     2799.67     2898.80     77.25 o 
   2  18  17      147.11       72.25     40.00 o 
   3  18  17     1327.80     1459.32     54.35 o 
   4  18  17     1718.40     1653.23     65.24 o 
   5  18  17      632.22      579.00     63.13 o 
   6  18  17        0.88      -83.80     55.87 o 
   7  18  17     1784.33     1911.73     99.05 o 
   8  18  17     1211.96     1387.56     97.23 o 
   9  18  17      112.19      183.01     77.38 o 
   1  19  17      270.47      262.16     44.17 o 
   2  19  17      213.64       86.91     44.22 o 
   3  19  17      198.56      207.27     63.57 o 
   4  19  17        0.89      -13.46     54.53 o 
   5  19  17      248.86      224.04     61.16 o 
   6  19  17       17.17      -91.71     61.14 o 
   7  19  17       64.56       44.17     68.13 o 
   8  19  17       41.87      -63.73     74.72 o 
   0  20  17       43.17        8.35     78.49 o 
   1  20  17      178.00       94.41     48.75 o 
   2  20  17     1227.53     1371.69     78.26 o 
   3  20  17       30.56      -33.27     48.10 o 
   4  20  17        4.47       57.91     56.99 o 
   5  20  17      455.66      490.39     70.08 o 
   6  20  17      102.31      -17.11     68.28 o 
   7  20  17       12.52        0.35     74.10 o 
   1  21  17      503.27      587.99     73.54 o 
   2  21  17       51.60      -25.12     53.13 o 
   3  21  17      312.73      355.08     63.68 o 
   4  21  17      203.85       17.25     67.95 o 
   5  21  17      337.85      268.11     72.03 o 
   6  21  17      177.30       82.91     81.35 o 
   0  22  17       24.42      -49.49     94.13 o 
   1  22  17       64.13       77.85     64.05 o 
   2  22  17       27.71        3.14     67.88 o 
   3  22  17      337.09      284.10     72.19 o 
   4  22  17      117.11      105.52     75.70 o 
   5  22  17      130.99      114.31     76.26 o 
   1  23  17      416.43      446.83     85.04 o 
   2  23  17       26.57       -1.80     71.21 o 
   3  23  17      103.85       75.46     72.42 o 
   0   0  18    24142.09    23627.72    453.85 o 
   1   0  18    14778.51    13280.81    190.01 o 
   2   0  18        1.81      -39.01     26.01 o 
   3   0  18    24289.75    24022.59    318.56 o 
   4   0  18    14202.85    13617.63    193.97 o 
   5   0  18      759.26      483.41     41.05 o 
   6   0  18        2.69      -47.92     31.95 o 
   7   0  18     9045.12     9450.90    190.32 o 
   8   0  18      330.71      418.37     46.09 o 
   9   0  18       35.20        3.96     43.69 o 
  10   0  18       50.69       20.78     49.96 o 
  11   0  18     2422.55     2511.31    234.50 o 
  12   0  18      315.72      476.84     94.63 o 
  13   0  18        0.35       21.37     85.78 o 
   1   1  18     9277.75     9228.74    101.82 o 
   2   1  18      141.78      155.59     20.98 o 
   3   1  18     4361.08     4416.44     63.63 o 
   4   1  18     1298.83     1341.64     33.41 o 
   5   1  18      367.81      224.44     26.65 o 
   6   1  18     2015.90     2082.36     45.15 o 
   7   1  18       59.75       80.63     31.02 o 
   8   1  18       37.41       14.50     29.55 o 
   9   1  18      143.91       79.78     31.91 o 
  10   1  18       53.86        3.72     35.29 o 
  11   1  18      100.72       88.55     74.20 o 
  12   1  18       31.13      -44.25     57.94 o 
  13   1  18       13.42       18.23     60.10 o 
   0   2  18       11.26       42.50     28.45 o 
   1   2  18      343.42      300.33     22.94 o 
   2   2  18     7401.34     7462.08     87.32 o 
   3   2  18       22.24       -1.98     19.90 o 
   4   2  18      408.34      437.92     24.26 o 
   5   2  18    10711.15    11330.63    132.93 o 
   6   2  18     3448.05     3520.04     64.10 o 
   7   2  18     1407.29     1395.15     54.76 o 
   8   2  18       22.97        9.42     29.19 o 
   9   2  18     1279.56     1394.16     48.24 o 
  10   2  18       29.92      -22.77     32.21 o 
  11   2  18        5.66      -17.87     49.42 o 
  12   2  18      193.28      140.17     61.36 o 
  13   2  18      467.34      378.21     67.55 o 
   1   3  18     9335.74     9483.97    105.02 o 
   2   3  18       28.80       -7.81     21.17 o 
   3   3  18     3856.45     3650.83     61.40 o 
   4   3  18     4795.78     4760.20     65.34 o 
   5   3  18    13058.84    13421.70    148.86 o 
   6   3  18     8146.23     8873.04    109.49 o 
   7   3  18     4808.96     4836.04     84.87 o 
   8   3  18       42.33       71.44     29.94 o 
   9   3  18      580.74      540.36     38.56 o 
  10   3  18       84.49       88.61     35.89 o 
  11   3  18      208.25      220.17     53.88 o 
  12   3  18      227.12      142.21     57.72 o 
  13   3  18      191.24      195.41     60.53 o 
   0   4  18     2095.64     2274.44     62.47 o 
   1   4  18      403.02      371.78     24.01 o 
   2   4  18      121.07      166.67     21.01 o 
   3   4  18      566.75      460.63     25.51 o 
   4   4  18     5787.83     5865.49     72.24 o 
   5   4  18       33.32       43.64     23.29 o 
   6   4  18      414.43      375.14     28.71 o 
   7   4  18     2926.19     3210.29     71.25 o 
   8   4  18      866.64      746.50     39.10 o 
   9   4  18        2.34       33.71     35.32 o 
  10   4  18        2.46      -31.70     37.38 o 
  11   4  18      176.46      266.57     61.65 o 
  12   4  18      314.75      385.93     69.64 o 
  13   4  18       13.39       78.92     65.88 o 
   1   5  18     9477.59    10196.54    111.04 o 
   2   5  18      546.00      556.16     25.72 o 
   3   5  18     4555.92     4642.80     67.65 o 
   4   5  18     1101.04      990.75     29.65 o 
   5   5  18     4913.73     5002.68     72.64 o 
   6   5  18       28.25       28.60     25.81 o 
   7   5  18     1086.01     1050.91     42.80 o 
   8   5  18     1992.05     2111.85     55.48 o 
   9   5  18      500.66      610.42     44.64 o 
  10   5  18     1077.93     1147.01     54.24 o 
  11   5  18      876.30      818.83     81.21 o 
  12   5  18        9.25      -15.61     64.23 o 
  13   5  18       16.91      103.00     66.84 o 
   0   6  18      167.05      165.67     32.54 o 
   1   6  18     7685.24     7058.56     84.49 o 
   2   6  18    29929.95    29547.85    267.74 o 
   3   6  18     2866.92     2809.19     47.72 o 
   4   6  18      209.13      123.85     22.53 o 
   5   6  18     1674.49     1589.18     39.13 o 
   6   6  18     1738.14     1561.88     42.24 o 
   7   6  18       30.93       31.51     31.68 o 
   8   6  18      542.10      548.32     38.85 o 
   9   6  18     6443.35     6973.00    121.92 o 
  10   6  18     1118.62     1252.28     64.14 o 
  11   6  18        3.56      -54.81     72.86 o 
  12   6  18        8.05      -29.64     64.95 o 
  13   6  18      885.77     1057.58     86.47 o 
   1   7  18       27.37       25.51     22.12 o 
   2   7  18       39.05       32.32     22.88 o 
   3   7  18      117.59       84.44     21.58 o 
   4   7  18      357.36      301.51     24.35 o 
   5   7  18       29.95       -2.63     23.46 o 
   6   7  18      163.45       84.32     27.33 o 
   7   7  18      800.66      795.34     41.79 o 
   8   7  18      121.13      140.56     35.03 o 
   9   7  18        4.03       92.67     42.84 o 
  10   7  18      219.01      180.62     43.63 o 
  11   7  18      140.51      137.46     54.71 o 
  12   7  18        6.18      -35.56     66.24 o 
  13   7  18       19.67       77.49     70.34 o 
   0   8  18     5774.06     6192.28    108.49 o 
   1   8  18     4301.35     4193.68     64.17 o 
   2   8  18       87.97      155.25     24.56 o 
   3   8  18     6132.63     5915.53     76.90 o 
   4   8  18     2153.12     2093.82     42.58 o 
   5   8  18      123.30       64.55     26.40 o 
   6   8  18       97.83       34.82     28.62 o 
   7   8  18     4431.11     4624.61     99.87 o 
   8   8  18     1111.47     1034.60     45.99 o 
   9   8  18      178.70      222.62     41.69 o 
  10   8  18       94.49       60.39     43.04 o 
  11   8  18     1701.34     1715.24     79.50 o 
  12   8  18      216.01      206.69     71.25 o 
   1   9  18     6158.75     6412.81     82.52 o 
   2   9  18     3100.28     3057.14     58.70 o 
   3   9  18     2649.26     2380.94     46.71 o 
   4   9  18     1438.70     1494.97     40.49 o 
   5   9  18      111.77       62.03     27.29 o 
   6   9  18        9.09      -40.23     28.48 o 
   7   9  18      875.70      816.37     43.98 o 
   8   9  18        1.96      -19.17     36.12 o 
   9   9  18      893.15      941.18     64.00 o 
  10   9  18      337.76      337.08     48.76 o 
  11   9  18      270.34      265.74     60.31 o 
  12   9  18       39.31      -36.07     70.03 o 
   0  10  18        3.71       68.06     34.40 o 
   1  10  18      106.32      203.58     26.32 o 
   2  10  18      780.90      723.80     31.50 o 
   3  10  18     1625.23     1557.16     40.69 o 
   4  10  18      185.41      183.78     29.40 o 
   5  10  18       22.59        6.39     27.18 o 
   6  10  18      110.82       83.57     31.16 o 
   7  10  18       30.96        4.10     35.75 o 
   8  10  18       33.57      -16.01     38.13 o 
   9  10  18     1495.09     1442.41     60.50 o 
  10  10  18       91.56      116.71     47.04 o 
  11  10  18       10.57       85.71     58.77 o 
  12  10  18       71.70       55.90     74.22 o 
   1  11  18     4044.11     4247.94     68.95 o 
   2  11  18     2604.76     2637.45     52.53 o 
   3  11  18     7537.85     7748.95     98.10 o 
   4  11  18      527.27      444.97     33.92 o 
   5  11  18     2798.89     2762.78     57.39 o 
   6  11  18        8.00      -48.15     32.90 o 
   7  11  18     1364.72     1304.39     52.18 o 
   8  11  18       68.36       10.86     41.47 o 
   9  11  18      409.01      336.04     48.11 o 
  10  11  18      349.56      346.52     52.79 o 
  11  11  18      325.89      317.67     78.05 o 
  12  11  18       84.19       31.05     76.79 o 
   0  12  18    13209.76    13812.74    215.59 o 
   1  12  18      379.61      358.87     30.11 o 
   2  12  18      113.18       60.69     30.18 o 
   3  12  18     1229.56     1238.57     43.46 o 
   4  12  18      318.93      250.76     32.39 o 
   5  12  18      569.42      598.33     36.65 o 
   6  12  18      283.35      227.91     38.00 o 
   7  12  18      295.28      312.20     42.04 o 
   8  12  18      463.81      398.88     47.10 o 
   9  12  18       58.23       62.86     45.37 o 
  10  12  18       46.65      -11.59     52.91 o 
  11  12  18      396.68      335.41     76.36 o 
   1  13  18     2723.76     2633.71     55.24 o 
   2  13  18      807.29      811.06     46.66 o 
   3  13  18     1943.98     1980.87     57.66 o 
   4  13  18       36.27      -25.69     30.77 o 
   5  13  18     1771.07     1880.92     53.55 o 
   6  13  18        2.10      -40.06     36.55 o 
   7  13  18      434.69      425.50     44.77 o 
   8  13  18       26.77      -31.62     42.66 o 
   9  13  18      286.80      277.06     52.81 o 
  10  13  18        0.82      -19.28     54.96 o 
  11  13  18      328.10      291.69     84.19 o 
   0  14  18      198.48       88.15     43.32 o 
   1  14  18     3606.67     3592.22     69.96 o 
   2  14  18      493.10      390.89     35.39 o 
   3  14  18     1715.78     1624.38     51.86 o 
   4  14  18      187.00      272.79     40.44 o 
   5  14  18     6755.69     7110.35    112.62 o 
   6  14  18     1752.31     1762.74     63.06 o 
   7  14  18      180.61      121.18     43.27 o 
   8  14  18       11.52      -64.35     46.29 o 
   9  14  18     2360.18     2470.43     92.95 o 
  10  14  18      222.78      191.11     67.12 o 
  11  14  18       22.11       34.23     74.16 o 
   1  15  18       43.11      -41.25     30.91 o 
   2  15  18       24.91      -50.39     33.59 o 
   3  15  18      195.70      101.97     35.60 o 
   4  15  18       17.06      -49.15     32.77 o 
   5  15  18      154.31      142.21     38.76 o 
   6  15  18       70.61      -44.51     42.18 o 
   7  15  18       69.94        4.41     46.10 o 
   8  15  18        4.44      -61.75     52.33 o 
   9  15  18      251.01      175.41     67.41 o 
  10  15  18      261.76      180.77     65.14 o 
   0  16  18       12.98      -71.76     47.84 o 
   1  16  18     1073.27      995.43     45.77 o 
   2  16  18       21.28       19.69     34.75 o 
   3  16  18     2137.42     1977.99     58.05 o 
   4  16  18      431.51      377.78     40.84 o 
   5  16  18      102.64       43.19     41.55 o 
   6  16  18        6.17      -46.38     45.28 o 
   7  16  18     1173.68     1243.35     72.66 o 
   8  16  18      139.13       81.77     57.46 o 
   9  16  18        1.08      -90.79     60.52 o 
  10  16  18       23.07      -94.26     62.84 o 
   1  17  18     3173.04     2995.35     81.44 o 
   2  17  18      515.75      395.52     43.17 o 
   3  17  18     1843.03     1719.78     56.68 o 
   4  17  18       21.61      -54.38     37.72 o 
   5  17  18     1859.65     1752.06     79.96 o 
   6  17  18        8.54      -45.76     53.32 o 
   7  17  18      556.28      549.05     79.52 o 
   8  17  18       60.27        3.67     60.63 o 
   9  17  18      370.66      264.65     71.11 o 
   0  18  18      612.88      695.86     64.87 o 
   1  18  18      224.10      163.98     42.37 o 
   2  18  18      219.44       81.40     41.08 o 
   3  18  18       41.86        5.11     44.73 o 
   4  18  18        0.59      103.95     46.00 o 
   5  18  18      169.25      132.90     57.65 o 
   6  18  18       20.61      -43.24     61.08 o 
   7  18  18       61.88      -12.18     67.05 o 
   8  18  18       77.80       30.26     75.04 o 
   1  19  18     1322.55     1363.94     62.67 o 
   2  19  18      101.51      -58.38     45.98 o 
   3  19  18     1351.92     1263.24     65.42 o 
   4  19  18        0.94      -82.21     54.81 o 
   5  19  18      945.49      955.04     72.64 o 
   6  19  18      195.44      133.65     67.61 o 
   7  19  18      851.84     1058.80    100.52 o 
   8  19  18        2.44      -50.84     75.90 o 
   0  20  18      105.49      -27.85     79.78 o 
   1  20  18      793.43      817.38     65.94 o 
   2  20  18       55.83      -13.76     50.03 o 
   3  20  18      912.14      802.52     67.31 o 
   4  20  18      822.59      821.95     85.22 o 
   5  20  18      209.89      119.38     68.79 o 
   6  20  18       83.41      -29.61     69.75 o 
   7  20  18     1785.61     1907.37    139.24 o 
   1  21  18      161.93       73.81     63.33 o 
   2  21  18       54.05      -33.35     60.27 o 
   3  21  18        2.83      -85.40     56.93 o 
   4  21  18        0.82      -60.82     67.69 o 
   5  21  18       22.30        7.14     69.60 o 
   6  21  18       44.10       81.54     80.00 o 
   0  22  18       35.14      -49.94     97.36 o 
   1  22  18      957.17     1124.32     87.47 o 
   2  22  18      188.42       32.70     70.10 o 
   3  22  18       31.07        6.04     68.58 o 
   4  22  18       11.65      -37.11     74.41 o 
   1  23  18      241.42      174.93     75.79 o 
   2  23  18        0.78      -90.84     70.21 o 
   1   1  19        4.33      101.84     20.52 o 
   2   1  19       43.24       31.75     20.42 o 
   3   1  19      551.87      545.53     27.95 o 
   4   1  19     4380.04     4456.35     65.23 o 
   5   1  19     2293.54     2274.70     56.43 o 
   6   1  19     3770.93     3598.22     69.78 o 
   7   1  19        3.39      -46.11     30.74 o 
   8   1  19      384.02      432.05     36.01 o 
   9   1  19       32.38      -21.38     32.40 o 
  10   1  19       51.23      -29.17     34.06 o 
  11   1  19       39.61       82.36     68.18 o 
  12   1  19      654.33      647.90     72.70 o 
  13   1  19       42.54        5.51     63.80 o 
   0   2  19    25986.26    24941.27    339.01 o 
   1   2  19       96.52      103.98     21.41 o 
   2   2  19       88.23      134.78     22.04 o 
   3   2  19        8.06        0.68     22.42 o 
   4   2  19    30864.70    31432.38    306.51 o 
   5   2  19      205.32      351.07     28.29 o 
   6   2  19     1234.26     1296.94     39.27 o 
   7   2  19       68.64       75.34     31.63 o 
   8   2  19     1768.33     1838.96     52.53 o 
   9   2  19       59.16       69.89     34.72 o 
  10   2  19       65.96       47.54     35.29 o 
  11   2  19       12.17       25.33     65.02 o 
  12   2  19     1540.98     1435.72     87.45 o 
  13   2  19       33.95       39.78     63.64 o 
   1   3  19       23.86       46.50     20.98 o 
   2   3  19       55.55        9.69     21.49 o 
   3   3  19       56.85       38.21     23.10 o 
   4   3  19     1977.43     1790.60     45.00 o 
   5   3  19      350.47      512.04     29.50 o 
   6   3  19     4047.07     4387.82     74.97 o 
   7   3  19      383.76      339.21     35.23 o 
   8   3  19       59.89       35.09     31.44 o 
   9   3  19      412.60      358.07     37.78 o 
  10   3  19      120.21      122.19     38.05 o 
  11   3  19       65.97       54.22     61.75 o 
  12   3  19       18.70      -50.60     55.81 o 
  13   3  19       39.77       83.16     63.95 o 
   0   4  19       15.47      -43.74     29.16 o 
   1   4  19      988.63      935.12     39.05 o 
   2   4  19    30776.13    29506.48    287.77 o 
   3   4  19        0.55        5.76     22.25 o 
   4   4  19        2.72      -30.73     20.49 o 
   5   4  19      283.71      207.01     26.70 o 
   6   4  19    14675.78    15260.13    169.10 o 
   7   4  19      155.58      190.92     32.93 o 
   8   4  19      235.04      196.76     33.63 o 
   9   4  19      220.23      192.81     36.77 o 
  10   4  19     2954.81     3142.19    113.85 o 
  11   4  19        2.74       28.92     54.92 o 
  12   4  19       74.58       66.95     58.40 o 
  13   4  19        6.63      -49.27     66.81 o 
   1   5  19      755.09      726.70     29.59 o 
   2   5  19      485.22      611.91     30.24 o 
   3   5  19      114.90      150.76     23.95 o 
   4   5  19     2897.04     2802.00     52.21 o 
   5   5  19     3315.65     3198.09     68.66 o 
   6   5  19      850.80      887.22     35.67 o 
   7   5  19      101.83      101.70     32.03 o 
   8   5  19     1945.33     1815.56     56.96 o 
   9   5  19        1.53        1.89     37.86 o 
  10   5  19       89.11      198.08     43.47 o 
  11   5  19        0.22       17.50     54.13 o 
  12   5  19      296.40      320.00     71.40 o 
  13   5  19        5.16        0.94     68.22 o 
   0   6  19     6709.93     6520.30    115.45 o 
   1   6  19       13.11      -13.03     22.45 o 
   2   6  19       74.15      130.29     24.11 o 
   3   6  19       67.86       69.43     22.29 o 
   4   6  19     1577.60     1549.53     38.23 o 
   5   6  19      332.09      403.08     28.63 o 
   6   6  19      144.54      160.80     27.63 o 
   7   6  19        1.71      -46.90     32.24 o 
   8   6  19     3421.04     3568.79     75.92 o 
   9   6  19       14.23       66.28     39.39 o 
  10   6  19       39.94       97.22     42.54 o 
  11   6  19       12.57      -78.04     52.03 o 
  12   6  19      143.33       36.69     69.23 o 
  13   6  19        9.92       56.37     70.18 o 
   1   7  19       69.70       35.85     23.95 o 
   2   7  19     2244.02     2298.16     48.30 o 
   3   7  19      675.76      743.41     29.85 o 
   4   7  19      715.19      594.80     31.51 o 
   5   7  19      411.22      402.38     28.83 o 
   6   7  19       25.94       39.00     28.74 o 
   7   7  19        4.08      -49.13     32.75 o 
   8   7  19      673.63      729.77     43.59 o 
   9   7  19      288.49      304.59     47.68 o 
  10   7  19      875.18      842.91     54.46 o 
  11   7  19       11.06       61.76     54.60 o 
  12   7  19       70.86      108.88     70.11 o 
   0   8  19        4.77       33.39     33.85 o 
   1   8  19      342.45      335.80     27.50 o 
   2   8  19     8037.52     8728.11    103.93 o 
   3   8  19        0.66       21.14     23.20 o 
   4   8  19      187.82      215.78     27.06 o 
   5   8  19     1324.37     1292.28     40.45 o 
   6   8  19       66.78       27.78     29.28 o 
   7   8  19       36.73      -27.02     34.39 o 
   8   8  19        0.52      -44.36     35.44 o 
   9   8  19      170.12      184.79     43.29 o 
  10   8  19      122.74      244.20     47.17 o 
  11   8  19        4.41       17.40     56.20 o 
  12   8  19        0.43       32.95     70.56 o 
   1   9  19     1918.38     1881.95     44.64 o 
   2   9  19     2339.52     2094.17     44.42 o 
   3   9  19      516.51      450.58     29.87 o 
   4   9  19      429.10      373.38     30.29 o 
   5   9  19       12.35       -7.58     27.15 o 
   6   9  19       72.57       18.75     30.60 o 
   7   9  19      446.77      500.31     41.70 o 
   8   9  19       88.67      205.87     40.76 o 
   9   9  19      325.53      325.12     45.63 o 
  10   9  19     1041.02     1202.65     61.82 o 
  11   9  19       51.08       23.80     58.41 o 
  12   9  19      231.06      151.79     76.73 o 
   0  10  19    35883.42    36893.68    517.52 o 
   1  10  19       17.45       47.50     27.14 o 
   2  10  19       51.71        1.26     25.62 o 
   3  10  19       75.08        2.66     25.85 o 
   4  10  19     8250.65     8629.76    110.80 o 
   5  10  19        0.81      -30.12     27.92 o 
   6  10  19       23.74      -19.64     33.13 o 
   7  10  19       89.20       87.04     38.16 o 
   8  10  19     6308.95     6592.83    115.50 o 
   9  10  19       67.40       62.97     43.91 o 
  10  10  19      189.50      238.64     52.74 o 
  11  10  19        1.08      186.56     69.30 o 
  12  10  19     1326.63     1485.99    103.22 o 
   1  11  19      202.90      132.43     28.04 o 
   2  11  19     1799.11     1820.35     46.29 o 
   3  11  19      958.90      763.21     36.88 o 
   4  11  19        9.23      -13.62     29.47 o 
   5  11  19      344.41      322.90     33.26 o 
   6  11  19        9.35      -51.67     34.45 o 
   7  11  19       27.47       -5.90     38.49 o 
   8  11  19      287.22      381.98     54.38 o 
   9  11  19       71.47       31.21     45.22 o 
  10  11  19      118.32      113.34     54.86 o 
  11  11  19        6.74       47.71     69.65 o 
   0  12  19      125.07      110.87     42.50 o 
   1  12  19     1137.63     1040.68     39.54 o 
   2  12  19     8129.38     8065.21    105.78 o 
   3  12  19      637.14      568.08     38.32 o 
   4  12  19        9.30      -44.51     29.67 o 
   5  12  19      110.92       42.39     32.66 o 
   6  12  19     6793.86     7265.58    119.76 o 
   7  12  19       33.62       -9.16     40.14 o 
   8  12  19      157.46      123.72     45.03 o 
   9  12  19      105.01       -8.17     48.78 o 
  10  12  19     1815.85     1967.12     91.65 o 
  11  12  19        7.98       56.85     72.30 o 
   1  13  19      166.24      147.36     31.21 o 
   2  13  19      283.08      217.24     34.10 o 
   3  13  19      622.43      586.73     40.10 o 
   4  13  19       33.28      -44.17     32.68 o 
   5  13  19       99.14       44.48     36.36 o 
   6  13  19      521.55      519.22     47.39 o 
   7  13  19       10.54      -13.93     40.63 o 
   8  13  19      661.82      626.06     55.83 o 
   9  13  19       39.75       43.41     50.33 o 
  10  13  19      216.49      295.85     67.88 o 
  11  13  19      113.51      124.58     75.78 o 
   0  14  19      889.37      997.37     57.79 o 
   1  14  19        0.01      -42.40     30.71 o 
   2  14  19      206.64      152.52     35.77 o 
   3  14  19       49.70       32.84     35.55 o 
   4  14  19      198.77      103.25     35.81 o 
   5  14  19       28.75       -2.77     37.67 o 
   6  14  19       35.82       74.86     43.20 o 
   7  14  19       91.05      -17.88     44.77 o 
   8  14  19        1.08      -77.64     51.76 o 
   9  14  19        0.41      -74.63     57.92 o 
  10  14  19        7.03      -26.58     65.24 o 
   1  15  19       88.84       28.88     33.57 o 
   2  15  19      354.81      295.29     39.24 o 
   3  15  19       33.97      -30.02     35.43 o 
   4  15  19      526.85      497.08     42.13 o 
   5  15  19      244.96      108.28     43.73 o 
   6  15  19      646.97      712.68     57.08 o 
   7  15  19       89.89       63.00     62.02 o 
   8  15  19      272.20      117.98     61.56 o 
   9  15  19       11.22      -36.91     65.63 o 
  10  15  19      296.11      154.06     71.32 o 
   0  16  19      286.09      175.99     54.16 o 
   1  16  19       26.86      -52.28     34.86 o 
   2  16  19     8040.62     8523.88    119.44 o 
   3  16  19       50.76       29.06     36.78 o 
   4  16  19        3.91      -11.80     37.74 o 
   5  16  19       71.26       75.65     47.53 o 
   6  16  19     3438.22     3649.20    127.34 o 
   7  16  19        9.38      -75.14     55.33 o 
   8  16  19       33.53       -0.74     61.01 o 
   9  16  19        0.07      -39.70     62.97 o 
   1  17  19       18.34      -58.65     39.10 o 
   2  17  19      566.50      578.30     46.06 o 
   3  17  19      325.52      244.24     39.56 o 
   4  17  19       40.23       88.32     45.09 o 
   5  17  19       57.14       37.96     52.03 o 
   6  17  19      151.58      -28.37     55.00 o 
   7  17  19       80.99      -97.78     65.18 o 
   8  17  19       75.68      -93.05     62.03 o 
   9  17  19       22.06       55.38     69.63 o 
   0  18  19     3836.01     4005.04    119.30 o 
   1  18  19        4.25      -61.08     40.72 o 
   2  18  19        3.27      -63.93     42.62 o 
   3  18  19       76.71      -36.78     46.86 o 
   4  18  19     8981.84     9847.62    177.30 o 
   5  18  19        3.28      -76.76     56.22 o 
   6  18  19        2.97      -83.95     55.96 o 
   7  18  19       25.28       24.90     67.53 o 
   8  18  19     2421.38     2721.21    113.70 o 
   1  19  19        6.95      -71.68     47.79 o 
   2  19  19       86.94      -32.34     49.09 o 
   3  19  19        8.11      -71.63     47.76 o 
   4  19  19        0.31      -17.70     61.58 o 
   5  19  19       16.72      -90.18     60.12 o 
   6  19  19      386.89      309.49     75.02 o 
   7  19  19        2.77      136.46    114.00 o 
   0  20  19       31.55     -206.51    137.67 o 
   1  20  19       20.80      -56.29     59.94 o 
   2  20  19      307.58      334.86     56.91 o 
   3  20  19        2.77      -58.19     57.20 o 
   4  20  19       92.58       97.83     69.73 o 
   5  20  19        2.88     -108.07     72.04 o 
   6  20  19      360.91      408.14     92.37 o 
   1  21  19       83.46       -0.65     68.27 o 
   2  21  19       26.78      -99.20     66.14 o 
   3  21  19        6.92      -98.05     65.37 o 
   4  21  19        2.16     -108.58     72.39 o 
   5  21  19        0.40       -9.04     78.08 o 
   0  22  19      204.56     -176.10    117.40 o 
   1  22  19        7.95      -48.65     70.33 o 
   2  22  19      116.73       76.64     72.02 o 
   3  22  19        2.66      -63.80     69.46 o 
   0   0  20    16480.82    15763.44    323.85 o 
   1   0  20    10796.77    10076.72    156.53 o 
   2   0  20     1190.03     1240.75     61.20 o 
   3   0  20     5793.53     5918.14    114.23 o 
   4   0  20    41476.82    41389.14    553.93 o 
   5   0  20      647.31      692.94     46.45 o 
   6   0  20       24.78       -3.34     41.56 o 
   7   0  20    20954.60    21358.02    371.56 o 
   8   0  20       87.88      133.03     47.40 o 
   9   0  20       10.32      -35.58     48.07 o 
  10   0  20        0.51      -78.91     52.61 o 
  11   0  20     2293.66     2105.11    155.92 o 
  12   0  20       67.23      189.08     93.64 o 
  13   0  20        0.32       16.46     93.96 o 
   1   1  20     2980.81     2837.36     49.74 o 
   2   1  20       13.04      -33.13     22.09 o 
   3   1  20      329.82      353.08     27.27 o 
   4   1  20        2.39        2.51     20.79 o 
   5   1  20      527.07      533.62     30.70 o 
   6   1  20     1025.16      780.67     38.33 o 
   7   1  20     1118.13     1151.00     47.64 o 
   8   1  20      445.34      484.18     38.13 o 
   9   1  20      184.11      185.33     36.76 o 
  10   1  20       31.03      -14.23     38.30 o 
  11   1  20      331.77      307.33     87.72 o 
  12   1  20        9.05       73.83     64.14 o 
  13   1  20       41.02      -12.15     65.90 o 
   0   2  20      415.59      613.03     39.34 o 
   1   2  20     4824.25     4664.91     67.68 o 
   2   2  20      975.67      946.12     33.72 o 
   3   2  20     2817.01     2531.83     50.66 o 
   4   2  20      105.66      162.24     24.18 o 
   5   2  20      587.52      617.06     32.28 o 
   6   2  20     2828.65     2714.80     60.33 o 
   7   2  20       12.07      -20.79     32.41 o 
   8   2  20      757.69      820.20     47.95 o 
   9   2  20     1671.50     1712.41     57.38 o 
  10   2  20       30.85      -21.56     36.92 o 
  11   2  20        1.36      103.18     78.06 o 
  12   2  20       34.52       52.64     62.35 o 
  13   2  20      427.70      298.38     69.98 o 
   1   3  20     3140.29     3326.02     56.04 o 
   2   3  20       16.10      -33.84     22.56 o 
   3   3  20     5284.82     5117.09     76.71 o 
   4   3  20     1686.97     1716.32     42.04 o 
   5   3  20     5096.64     5092.11     77.86 o 
   6   3  20     5769.29     5863.46     92.94 o 
   7   3  20     1046.75      991.73     53.08 o 
   8   3  20      384.57      304.59     37.03 o 
   9   3  20       24.65      -27.69     37.00 o 
  10   3  20       40.75        9.48     39.49 o 
  11   3  20        3.64      -14.40     66.61 o 
  12   3  20      310.42      240.59     67.48 o 
  13   3  20       34.39       81.77     66.39 o 
   0   4  20       58.04       -8.91     31.41 o 
   1   4  20       87.76       83.25     23.75 o 
   2   4  20        6.09       90.46     29.66 o 
   3   4  20     4888.69     4759.85     74.28 o 
   4   4  20        5.34       13.65     21.79 o 
   5   4  20     1668.86     1594.56     42.40 o 
   6   4  20       10.26      109.35     29.74 o 
   7   4  20        1.81      -49.28     32.86 o 
   8   4  20       94.84       86.11     33.95 o 
   9   4  20       57.56      109.72     37.15 o 
  10   4  20        3.54       73.77     39.46 o 
  11   4  20       74.79      -29.95     50.50 o 
  12   4  20      164.67       81.85     60.34 o 
   1   5  20     1484.12     1478.57     40.49 o 
   2   5  20     1208.27     1318.62     37.35 o 
   3   5  20     1242.62     1214.32     37.98 o 
   4   5  20      110.66      108.24     26.70 o 
   5   5  20       57.83      141.06     27.27 o 
   6   5  20        5.45       39.82     28.22 o 
   7   5  20      694.34      651.70     39.98 o 
   8   5  20     1454.13     1391.38     48.87 o 
   9   5  20     1185.78     1184.21     60.24 o 
  10   5  20      305.13      432.38     44.93 o 
  11   5  20      489.86      368.09     58.73 o 
  12   5  20      159.37      130.94     62.64 o 
   0   6  20       46.42       -3.18     32.67 o 
   1   6  20     2228.18     2076.37     46.33 o 
   2   6  20    13524.93    14093.77    146.57 o 
   3   6  20     1793.89     1739.88     43.19 o 
   4   6  20      624.85      505.78     31.36 o 
   5   6  20     6651.18     6598.38     89.22 o 
   6   6  20       33.00       19.04     29.80 o 
   7   6  20      561.56      567.05     39.62 o 
   8   6  20        5.66        7.50     35.93 o 
   9   6  20     2873.16     2899.67     98.84 o 
  10   6  20      471.03      574.37     59.88 o 
  11   6  20       24.55      -12.96     54.23 o 
  12   6  20        2.99      -21.19     69.67 o 
   1   7  20       42.89        6.95     25.34 o 
   2   7  20     1020.79     1171.89     38.16 o 
   3   7  20     1049.00      997.01     35.04 o 
   4   7  20        2.16      -30.99     25.62 o 
   5   7  20        0.09      -29.35     24.86 o 
   6   7  20      266.91      271.42     33.59 o 
   7   7  20       36.61      -19.37     34.58 o 
   8   7  20      189.20      145.88     38.93 o 
   9   7  20      242.54      240.71     45.32 o 
  10   7  20       75.01       99.10     48.60 o 
  11   7  20      200.31      149.44     58.79 o 
  12   7  20       60.65       54.93     71.82 o 
   0   8  20    22781.12    22676.17    334.44 o 
   1   8  20      867.43      778.67     34.38 o 
   2   8  20        1.57      -13.02     25.94 o 
   3   8  20     7864.08     7744.61     96.41 o 
   4   8  20     5179.24     5165.17     79.32 o 
   5   8  20      828.56      754.85     33.61 o 
   6   8  20       18.92        2.41     32.60 o 
   7   8  20      134.45      182.13     38.16 o 
   8   8  20     4630.04     4959.10     98.86 o 
   9   8  20       95.30      180.33     44.37 o 
  10   8  20       18.06       45.57     50.81 o 
  11   8  20     1273.35     1309.49     78.14 o 
  12   8  20      184.22      342.95     78.40 o 
   1   9  20     1008.53      911.19     38.00 o 
   2   9  20      911.54      947.72     36.19 o 
   3   9  20      677.93      595.72     34.58 o 
   4   9  20     1688.85     1612.77     46.89 o 
   5   9  20      648.42      631.33     35.51 o 
   6   9  20        9.93      -52.68     35.12 o 
   7   9  20      741.73      772.48     46.23 o 
   8   9  20      253.41      268.52     42.56 o 
   9   9  20       85.04      117.65     44.88 o 
  10   9  20      345.40      326.48     54.57 o 
  11   9  20      211.28      141.10     68.73 o 
  12   9  20       25.66      142.71     79.26 o 
   0  10  20        0.78        9.26     42.11 o 
   1  10  20        6.60      -11.96     28.98 o 
   2  10  20     2337.57     1988.89     49.48 o 
   3  10  20      171.33      173.43     30.19 o 
   4  10  20      855.42      849.08     37.44 o 
   5  10  20     1963.85     1953.21     50.45 o 
   6  10  20      228.11      215.54     40.66 o 
   7  10  20       39.65       67.09     39.38 o 
   8  10  20        8.14       10.82     42.42 o 
   9  10  20      887.94      955.37     57.55 o 
  10  10  20      312.96      272.13     57.29 o 
  11  10  20        0.04      175.60     72.01 o 
   1  11  20     1096.69     1021.33     42.52 o 
   2  11  20      639.53      485.79     33.74 o 
   3  11  20      817.34      856.49     39.49 o 
   4  11  20       76.75      -28.44     30.97 o 
   5  11  20      791.07      795.72     41.00 o 
   6  11  20      187.45      141.47     41.27 o 
   7  11  20      860.95      955.69     51.89 o 
   8  11  20      422.73      382.22     48.61 o 
   9  11  20      182.34       77.49     54.69 o 
  10  11  20      966.83      993.22     69.87 o 
  11  11  20      285.27      374.27     76.84 o 
   0  12  20     7275.77     7434.11    150.84 o 
   1  12  20     1383.00     1249.01     42.73 o 
   2  12  20       37.21       41.09     29.80 o 
   3  12  20       83.56       17.76     33.50 o 
   4  12  20      292.52      294.48     36.92 o 
   5  12  20      396.01      408.64     40.60 o 
   6  12  20        0.31      -17.48     40.57 o 
   7  12  20     1019.30      967.95     52.66 o 
   8  12  20      110.47       12.90     45.50 o 
   9  12  20      224.19      235.64     53.21 o 
  10  12  20        0.96       18.67     63.78 o 
  11  12  20      432.58      510.65     82.11 o 
   1  13  20      844.12      863.02     40.44 o 
   2  13  20      138.79       26.12     32.91 o 
   3  13  20      701.10      758.53     47.36 o 
   4  13  20      121.05       81.69     35.52 o 
   5  13  20     1310.28     1409.07     55.36 o 
   6  13  20      614.30      627.12     50.31 o 
   7  13  20      449.12      477.28     50.66 o 
   8  13  20      591.90      553.38     56.50 o 
   9  13  20       30.47       55.84     59.65 o 
  10  13  20      188.16      213.68     68.45 o 
   0  14  20      340.67      350.57     69.60 o 
   1  14  20     2700.55     2787.78     66.34 o 
   2  14  20     5124.01     5118.69     95.03 o 
   3  14  20     2147.72     2091.10     71.73 o 
   4  14  20        8.68      -52.04     34.70 o 
   5  14  20     3737.07     3871.70     88.89 o 
   6  14  20     3845.95     3972.66    139.42 o 
   7  14  20      367.19      336.61     56.72 o 
   8  14  20       27.66      -86.29     57.53 o 
   9  14  20     1224.66     1326.47     88.05 o 
  10  14  20      785.62      891.36     82.70 o 
   1  15  20       16.23      -50.05     33.36 o 
   2  15  20      388.35      261.72     40.31 o 
   3  15  20      700.04      666.75     44.90 o 
   4  15  20      165.32       89.90     40.55 o 
   5  15  20      114.41      106.73     46.41 o 
   6  15  20       32.76      -80.26     53.51 o 
   7  15  20       15.96      -85.44     56.96 o 
   8  15  20       63.98        0.99     63.62 o 
   9  15  20      327.63      263.44     84.97 o 
   0  16  20      138.17      -28.17     52.62 o 
   1  16  20      269.33       75.35     38.97 o 
   2  16  20       42.16      -19.06     37.82 o 
   3  16  20      569.85      521.32     44.29 o 
   4  16  20     2435.75     2523.81     76.51 o 
   5  16  20       43.26       32.49     51.97 o 
   6  16  20       32.97      -50.37     54.00 o 
   7  16  20     1317.99     1231.87     76.29 o 
   8  16  20       61.88      -42.55     62.05 o 
   9  16  20       31.82      -33.13     68.37 o 
   1  17  20      721.00      657.44     48.78 o 
   2  17  20       82.67      -27.07     42.98 o 
   3  17  20     1260.29     1318.33     63.69 o 
   4  17  20      188.78      153.61     48.96 o 
   5  17  20      121.41       31.79     54.94 o 
   6  17  20       18.02       16.99     58.74 o 
   7  17  20      116.17       56.15     79.58 o 
   8  17  20       93.96        4.50     65.32 o 
   0  18  20      208.62       14.36     79.11 o 
   1  18  20      119.61        1.58     47.29 o 
   2  18  20      110.23       21.52     47.98 o 
   3  18  20      419.62      385.82     54.39 o 
   4  18  20        0.76      -11.62     61.14 o 
   5  18  20      100.31      -46.65     55.36 o 
   6  18  20       53.83      -25.55     59.84 o 
   7  18  20       70.87       56.88     69.24 o 
   1  19  20      529.37      421.74     61.40 o 
   2  19  20       15.21      -79.42     52.94 o 
   3  19  20      230.03      243.81     59.15 o 
   4  19  20        2.01      -70.18     65.42 o 
   5  19  20      366.06      188.65     70.08 o 
   6  19  20      274.76      108.80     72.46 o 
   0  20  20      897.63      765.32    112.09 o 
   1  20  20      468.86      354.21     68.77 o 
   2  20  20       16.53      -88.43     58.95 o 
   3  20  20      858.24      866.09     86.01 o 
   4  20  20      809.83      612.95    114.76 o 
   5  20  20      460.58      260.87     87.13 o 
   1  21  20      125.20       47.90     70.71 o 
   2  21  20       97.70       30.50     69.96 o 
   3  21  20        0.60      -62.42     67.62 o 
   4  21  20        1.07     -111.38     74.26 o 
   0  22  20      121.51      -41.91    101.84 o 
   1  22  20      615.73      577.36     81.14 o 
   2  22  20      725.08      780.78     85.64 o 
   1   1  21     5906.80     5700.41     80.12 o 
   2   1  21      159.74      159.29     25.13 o 
   3   1  21     2542.44     2380.23     49.30 o 
   4   1  21       96.31       51.44     26.50 o 
   5   1  21      114.25       69.27     27.31 o 
   6   1  21       93.76      185.31     31.81 o 
   7   1  21     4230.29     4559.05     93.27 o 
   8   1  21     1022.17      946.76     45.63 o 
   9   1  21      737.49      710.85     44.58 o 
  10   1  21      399.04      433.36     46.97 o 
  11   1  21       14.24      107.27     64.86 o 
  12   1  21      148.27      209.62     69.16 o 
   0   2  21     9986.57    10627.98    168.99 o 
   1   2  21      373.96      355.88     30.71 o 
   2   2  21      294.65      300.54     27.39 o 
   3   2  21      800.56      744.38     33.64 o 
   4   2  21     6077.87     5743.29     87.09 o 
   5   2  21      932.88      775.85     34.78 o 
   6   2  21      292.32      363.44     34.11 o 
   7   2  21     5482.92     5821.16    101.63 o 
   8   2  21     1762.80     1701.92     54.37 o 
   9   2  21        4.43      -46.55     37.29 o 
  10   2  21      110.05      147.18     39.80 o 
  11   2  21      756.18      760.28     76.53 o 
  12   2  21      282.12      336.43     72.30 o 
   1   3  21     3670.08     3480.08     64.41 o 
   2   3  21      216.15      191.01     26.57 o 
   3   3  21       16.45       37.88     25.58 o 
   4   3  21     1503.50     1644.43     46.15 o 
   5   3  21      172.73      154.98     28.26 o 
   6   3  21      141.22      127.69     30.90 o 
   7   3  21       28.16        7.92     34.38 o 
   8   3  21       98.39       43.81     35.47 o 
   9   3  21     1836.13     1692.54     59.52 o 
  10   3  21        8.96      -37.66     40.62 o 
  11   3  21       92.02       94.41     56.02 o 
  12   3  21        0.06      -12.03     64.21 o 
   0   4  21       26.31       -9.83     35.64 o 
   1   4  21    10110.77     9651.71    118.76 o 
   2   4  21      957.99     1111.90     37.14 o 
   3   4  21     1061.79     1034.88     38.18 o 
   4   4  21      112.44      102.58     27.54 o 
   5   4  21     5970.42     6027.09     88.65 o 
   6   4  21     1467.85     1406.34     48.35 o 
   7   4  21      131.24      148.71     37.05 o 
   8   4  21       19.19      -29.43     35.22 o 
   9   4  21     3861.35     4167.02    108.06 o 
  10   4  21      742.13      791.16     52.23 o 
  11   4  21        0.07       -9.28     55.07 o 
  12   4  21       14.06      -26.32     71.37 o 
   1   5  21     1346.64     1227.04     39.01 o 
   2   5  21       55.25        6.82     25.33 o 
   3   5  21     1860.17     1712.13     45.38 o 
   4   5  21       18.10      -17.32     26.91 o 
   5   5  21     4598.11     4351.52     74.23 o 
   6   5  21       46.36      -21.10     31.13 o 
   7   5  21       41.94       24.08     33.88 o 
   8   5  21      154.26      129.07     37.17 o 
   9   5  21      108.93      172.05     40.40 o 
  10   5  21        0.70       30.46     40.95 o 
  11   5  21       53.83      -26.63     53.90 o 
  12   5  21      104.78      107.71     63.08 o 
   0   6  21     1732.26     1593.05     64.33 o 
   1   6  21       91.44       54.39     26.37 o 
   2   6  21        3.22       27.43     25.40 o 
   3   6  21      498.70      598.12     33.57 o 
   4   6  21      293.95      293.80     30.64 o 
   5   6  21      274.81      313.05     30.70 o 
   6   6  21       50.94       29.51     31.72 o 
   7   6  21     1535.57     1705.18     53.82 o 
   8   6  21       15.62      -53.48     35.65 o 
   9   6  21      160.77      181.59     41.72 o 
  10   6  21       13.33       15.35     48.65 o 
  11   6  21      809.80      850.48     65.20 o 
  12   6  21       88.95      -26.64     64.62 o 
   1   7  21     1061.30     1054.56     39.09 o 
   2   7  21        1.48      -40.60     27.06 o 
   3   7  21     3908.22     4017.00     71.83 o 
   4   7  21      263.54      289.21     31.14 o 
   5   7  21     2902.10     2833.23     55.70 o 
   6   7  21       12.27        8.78     34.05 o 
   7   7  21      593.79      740.26     43.67 o 
   8   7  21      102.18       51.82     37.58 o 
   9   7  21      952.08     1032.36     59.66 o 
  10   7  21       16.11       62.77     52.66 o 
  11   7  21      221.84      293.34     62.07 o 
  12   7  21       54.91       37.75     75.90 o 
   0   8  21       26.71       27.04     40.91 o 
   1   8  21      128.25       89.46     29.46 o 
   2   8  21       81.33      -10.38     28.51 o 
   3   8  21      171.84      183.30     30.72 o 
   4   8  21      158.68      196.64     29.96 o 
   5   8  21      358.08      431.88     31.32 o 
   6   8  21      100.02       81.04     36.35 o 
   7   8  21      402.95      442.01     42.77 o 
   8   8  21        1.11      115.23     40.17 o 
   9   8  21      367.59      405.15     48.85 o 
  10   8  21       41.66        5.38     52.30 o 
  11   8  21        2.18        8.95     67.67 o 
   1   9  21     1695.83     1603.62     47.77 o 
   2   9  21      339.78      244.57     33.63 o 
   3   9  21     6182.96     6448.01     94.27 o 
   4   9  21       76.88       96.44     29.48 o 
   5   9  21     2520.49     2408.52     54.57 o 
   6   9  21        7.59      -50.59     37.39 o 
   7   9  21      333.65      418.85     45.01 o 
   8   9  21       71.43      -20.29     40.87 o 
   9   9  21      484.46      553.27     51.80 o 
  10   9  21       84.37       63.93     54.26 o 
  11   9  21      272.71      275.76     74.03 o 
   0  10  21       26.09      -63.40     42.26 o 
   1  10  21     3553.38     3663.10     73.04 o 
   2  10  21      554.27      533.37     35.75 o 
   3  10  21     6851.59     7057.89     99.29 o 
   4  10  21     1573.36     1540.18     45.61 o 
   5  10  21      365.79      374.87     37.11 o 
   6  10  21       23.79      -49.83     38.66 o 
   7  10  21     3291.08     3315.32     95.56 o 
   8  10  21      648.31      681.60     52.80 o 
   9  10  21       30.70       -8.22     46.54 o 
  10  10  21        8.74      -30.43     54.75 o 
  11  10  21     3615.47     4047.72    189.52 o 
   1  11  21      647.38      551.11     39.18 o 
   2  11  21       22.61      -44.62     29.75 o 
   3  11  21        8.41        4.97     31.03 o 
   4  11  21      430.73      331.22     36.67 o 
   5  11  21       10.63      -30.39     34.79 o 
   6  11  21      475.19      419.87     46.33 o 
   7  11  21      570.63      615.98     48.99 o 
   8  11  21       60.47      -66.59     44.40 o 
   9  11  21       50.99       82.67     51.18 o 
  10  11  21        0.90       72.08     67.62 o 
  11  11  21      147.12      220.69     76.35 o 
   0  12  21        3.39       80.28     50.28 o 
   1  12  21     1355.10     1450.92     47.85 o 
   2  12  21     2122.07     2046.38     55.11 o 
   3  12  21      566.69      578.02     41.50 o 
   4  12  21       23.66      -26.07     33.97 o 
   5  12  21     4658.39     4542.62    127.03 o 
   6  12  21     1201.56     1187.09     56.46 o 
   7  12  21       94.18       20.69     42.89 o 
   8  12  21       20.09      -56.58     47.93 o 
   9  12  21     1851.85     1869.16     84.27 o 
  10  12  21       58.50       69.93     66.49 o 
   1  13  21     4062.79     3758.89     89.96 o 
   2  13  21      530.20      320.67     37.77 o 
   3  13  21     2045.13     2019.22     58.77 o 
   4  13  21       13.67       -1.04     36.01 o 
   5  13  21     1278.58     1233.15     54.77 o 
   6  13  21       98.39       82.11     46.42 o 
   7  13  21      537.03      606.63     59.33 o 
   8  13  21        1.50      -84.34     56.23 o 
   9  13  21      811.33      874.38     80.57 o 
  10  13  21        0.14      -97.06     64.71 o 
   0  14  21      206.98      216.54     50.97 o 
   1  14  21      338.03      298.02     37.90 o 
   2  14  21       14.14       38.28     36.84 o 
   3  14  21       59.43      -20.52     36.91 o 
   4  14  21      412.39      348.59     44.15 o 
   5  14  21       10.79       63.80     45.63 o 
   6  14  21        6.05      133.04     57.10 o 
   7  14  21       22.22      -11.75     59.20 o 
   8  14  21        3.13      -57.77     62.39 o 
   9  14  21      157.40      175.54     71.11 o 
   1  15  21     1098.35     1067.73     54.08 o 
   2  15  21      670.69      561.25     45.79 o 
   3  15  21     2043.85     2137.61     62.07 o 
   4  15  21       27.87      -53.96     44.03 o 
   5  15  21     1945.89     2281.01     87.95 o 
   6  15  21       10.61      -84.15     56.10 o 
   7  15  21      863.18      772.27     73.57 o 
   8  15  21       95.06       85.56     66.96 o 
   9  15  21       76.81      150.35     75.43 o 
   0  16  21       52.67      -85.50     63.71 o 
   1  16  21      457.94      398.20     44.15 o 
   2  16  21      606.42      533.90     45.47 o 
   3  16  21     1408.65     1456.54     63.83 o 
   4  16  21      187.98      231.67     49.03 o 
   5  16  21     1641.74     1673.88     91.41 o 
   6  16  21      167.51      152.07     60.61 o 
   7  16  21        4.61      -37.85     65.29 o 
   8  16  21      231.80      242.74     68.60 o 
   1  17  21      777.09      685.89     54.57 o 
   2  17  21       41.82      -56.96     43.53 o 
   3  17  21       15.77      -71.62     47.74 o 
   4  17  21       19.97      -73.56     49.04 o 
   5  17  21        1.86      -80.54     53.69 o 
   6  17  21      165.15       84.41     62.08 o 
   7  17  21      228.54      149.37     69.71 o 
   0  18  21     1063.44      847.48     96.51 o 
   1  18  21      984.88      936.37     76.46 o 
   2  18  21       17.13      -74.05     49.37 o 
   3  18  21      911.39      882.89     64.20 o 
   4  18  21      498.20      470.02     70.04 o 
   5  18  21      192.50       98.16     70.10 o 
   6  18  21       50.56       78.02     66.69 o 
   7  18  21     2885.10     2978.51    120.44 o 
   1  19  21      335.65      169.82     65.03 o 
   2  19  21        4.30      -82.23     54.82 o 
   3  19  21      661.98      557.91     83.23 o 
   4  19  21       15.08      -39.96     67.70 o 
   5  19  21      518.96      386.57     83.83 o 
   6  19  21        7.75      -58.54     76.33 o 
   0  20  21       49.22       31.84     97.55 o 
   1  20  21      341.35      279.93     74.04 o 
   2  20  21      180.38     -100.80     67.20 o 
   3  20  21        1.01     -130.25     86.84 o 
   4  20  21        1.19       52.59     75.81 o 
   5  20  21       57.00      -26.91     78.98 o 
   1  21  21      990.86      919.14     89.20 o 
   2  21  21        0.56     -102.16     68.11 o 
   3  21  21      460.74      379.54     84.97 o 
   0   0  22    30151.45    30890.24    653.21 o 
   1   0  22      148.64      144.93     36.26 o 
   2   0  22      450.64      348.88     40.59 o 
   3   0  22      134.06      133.95     39.36 o 
   4   0  22     5069.25     5436.08    118.94 o 
   5   0  22      269.16      348.41     44.18 o 
   6   0  22       97.35      197.84     47.01 o 
   7   0  22     2189.43     2538.14    108.93 o 
   8   0  22     8094.02     7861.16    168.29 o 
   9   0  22      302.31      273.98     71.31 o 
  10   0  22      284.62      263.60     64.62 o 
  11   0  22       15.68       84.92     96.10 o 
  12   0  22     2144.80     2452.45    186.34 o 
   1   1  22        3.74       82.11     24.70 o 
   2   1  22     3148.12     2513.25     51.44 o 
   3   1  22        6.15       11.39     26.28 o 
   4   1  22      812.21      755.94     35.80 o 
   5   1  22       20.29      -23.53     27.06 o 
   6   1  22     3918.80     3683.66     74.84 o 
   7   1  22      213.58      379.11     40.74 o 
   8   1  22       28.23       18.23     38.58 o 
   9   1  22       30.46       29.52     37.68 o 
  10   1  22      306.35      382.14     48.00 o 
  11   1  22        6.13       41.68     65.87 o 
  12   1  22       57.15      106.23     69.62 o 
   0   2  22        4.36      108.12     40.31 o 
   1   2  22      833.28      807.16     35.09 o 
   2   2  22     4445.74     4538.41     73.70 o 
   3   2  22      388.63      335.22     30.31 o 
   4   2  22      435.17      451.21     32.53 o 
   5   2  22      335.26      271.25     30.54 o 
   6   2  22     2436.96     2499.80     63.66 o 
   7   2  22      266.93      319.70     39.58 o 
   8   2  22       83.24       90.12     37.43 o 
   9   2  22        2.94       -3.24     39.16 o 
  10   2  22     1713.62     1784.19     72.84 o 
  11   2  22      200.89      218.78     60.91 o 
  12   2  22       26.16       20.65     67.64 o 
   1   3  22       41.12      136.37     27.48 o 
   2   3  22      798.74      843.87     35.00 o 
   3   3  22      304.64      292.89     31.07 o 
   4   3  22      212.50      231.44     30.67 o 
   5   3  22      325.77      323.87     31.22 o 
   6   3  22      252.55      309.90     36.55 o 
   7   3  22       78.91       61.98     35.91 o 
   8   3  22      148.85      124.74     41.14 o 
   9   3  22      139.34      121.07     40.99 o 
  10   3  22       73.32      116.79     59.68 o 
  11   3  22        6.81       86.20     58.49 o 
  12   3  22      138.28       75.09     68.36 o 
   0   4  22    12288.88    11435.82    202.75 o 
   1   4  22       45.28      187.76     29.36 o 
   2   4  22        1.16       64.73     26.76 o 
   3   4  22      413.73      422.63     32.73 o 
   4   4  22     7495.49     7306.31    101.08 o 
   5   4  22      134.66      128.84     28.92 o 
   6   4  22        7.07       -5.39     32.80 o 
   7   4  22      723.96      608.28     43.33 o 
   8   4  22      139.87       84.00     38.09 o 
   9   4  22       37.42       35.41     40.50 o 
  10   4  22       53.63      153.99     45.99 o 
  11   4  22      226.67      209.19     61.44 o 
  12   4  22       21.36      -17.04     67.31 o 
   1   5  22     1140.17     1180.53     41.29 o 
   2   5  22      129.04      156.08     28.45 o 
   3   5  22      873.62     1009.96     39.19 o 
   4   5  22        2.58       -5.63     27.91 o 
   5   5  22      636.48      654.39     35.24 o 
   6   5  22      465.19      551.16     42.14 o 
   7   5  22      200.06      210.54     38.67 o 
   8   5  22      890.82      910.79     49.21 o 
   9   5  22      208.13      281.37     44.22 o 
  10   5  22      346.30      541.31     55.00 o 
  11   5  22       14.39       12.00     54.78 o 
  12   5  22      563.06      567.52     93.09 o 
   0   6  22      500.15      514.90     49.23 o 
   1   6  22      936.78      941.84     39.24 o 
   2   6  22    12560.24    13965.40    156.46 o 
   3   6  22      921.19      907.62     38.31 o 
   4   6  22       25.12      -30.52     28.00 o 
   5   6  22      262.25      241.58     31.17 o 
   6   6  22     4857.49     5246.37     98.63 o 
   7   6  22       21.49       58.19     36.15 o 
   8   6  22      190.88      195.53     39.76 o 
   9   6  22     1119.67     1300.81     60.75 o 
  10   6  22     2246.85     2255.73     95.82 o 
  11   6  22       94.01       27.11     59.49 o 
   1   7  22        0.50      -16.58     28.86 o 
   2   7  22     1166.84     1016.66     42.43 o 
   3   7  22      368.05      421.54     33.80 o 
   4   7  22      223.41      252.38     32.01 o 
   5   7  22        4.32      -21.33     28.76 o 
   6   7  22      116.93       99.87     36.96 o 
   7   7  22       20.60      -53.94     35.96 o 
   8   7  22      146.87      234.15     41.48 o 
   9   7  22        6.69      106.51     49.74 o 
  10   7  22       32.43       42.20     53.07 o 
  11   7  22        0.02      -82.83     60.69 o 
   0   8  22     5802.17     6298.38    135.42 o 
   1   8  22      755.24      683.09     38.28 o 
   2   8  22        9.44       -8.17     31.16 o 
   3   8  22     1894.15     1988.80     53.65 o 
   4   8  22    18246.13    18719.06    200.82 o 
   5   8  22       38.25        8.13     29.55 o 
   6   8  22       20.83       -7.09     36.14 o 
   7   8  22      623.82      628.47     45.49 o 
   8   8  22     6453.82     7638.29    124.69 o 
   9   8  22      161.75      183.41     45.60 o 
  10   8  22      217.15      282.20     55.00 o 
  11   8  22      530.10      481.82     71.30 o 
   1   9  22     2459.33     2428.65     59.61 o 
   2   9  22     2736.85     2731.19     69.31 o 
   3   9  22      224.79      262.15     35.25 o 
   4   9  22      160.06      251.80     32.15 o 
   5   9  22      278.45      226.07     34.37 o 
   6   9  22       26.76       18.44     38.13 o 
   7   9  22        8.95       50.33     43.49 o 
   8   9  22        9.13      132.49     45.83 o 
   9   9  22       36.18      100.37     51.07 o 
  10   9  22      664.99      642.31     72.56 o 
  11   9  22       20.03      -23.51     71.79 o 
   0  10  22        0.63       20.13     44.51 o 
   1  10  22      347.83      385.83     37.31 o 
   2  10  22     1255.81     1096.82     47.02 o 
   3  10  22      537.35      516.92     39.16 o 
   4  10  22      138.13      155.75     33.29 o 
   5  10  22      156.66       74.65     35.34 o 
   6  10  22       41.40      -53.38     39.41 o 
   7  10  22       17.52      -12.63     41.50 o 
   8  10  22       40.06       79.52     46.25 o 
   9  10  22       19.95       34.82     55.49 o 
  10  10  22       85.24      114.79     66.36 o 
   1  11  22      181.91      352.87     38.60 o 
   2  11  22      663.84      702.70     43.86 o 
   3  11  22        4.54      -47.60     31.73 o 
   4  11  22      489.24      514.13     39.62 o 
   5  11  22      282.86      277.35     40.96 o 
   6  11  22       23.07      -32.92     42.13 o 
   7  11  22       33.84      -15.87     42.82 o 
   8  11  22      436.79      468.08     61.11 o 
   9  11  22        0.77      -51.46     56.54 o 
  10  11  22      436.44      460.38     73.56 o 
   0  12  22    16733.57    17755.27    297.20 o 
   1  12  22        0.33        6.92     33.95 o 
   2  12  22      102.81       75.38     34.88 o 
   3  12  22       71.94       -6.96     33.87 o 
   4  12  22      301.75      370.23     40.11 o 
   5  12  22       11.80       -3.26     39.16 o 
   6  12  22      133.05       65.53     45.87 o 
   7  12  22       14.59       28.14     56.13 o 
   8  12  22     1919.22     2034.20    125.24 o 
   9  12  22        1.49      -14.73     65.39 o 
  10  12  22       32.56       68.09     67.99 o 
   1  13  22        9.38      -25.90     34.79 o 
   2  13  22      495.52      471.86     40.50 o 
   3  13  22       21.55      -53.32     35.55 o 
   4  13  22      420.21      352.51     41.14 o 
   5  13  22      238.16      221.37     47.83 o 
   6  13  22      155.25      310.63     60.60 o 
   7  13  22        0.70      -22.62     60.97 o 
   8  13  22      133.01       92.71     64.03 o 
   9  13  22       41.71       60.77     68.78 o 
   0  14  22       42.00      -63.63     48.68 o 
   1  14  22      161.24      120.19     38.97 o 
   2  14  22     8528.35     8754.28    131.02 o 
   3  14  22       49.67       -5.97     37.34 o 
   4  14  22        3.80      -60.80     40.53 o 
   5  14  22      339.09      315.39     59.15 o 
   6  14  22     8209.72     9586.98    191.39 o 
   7  14  22      132.30      163.20     63.60 o 
   8  14  22        8.65      -69.02     64.97 o 
   9  14  22      131.00      131.42     75.49 o 
   1  15  22        3.19      -57.60     38.40 o 
   2  15  22        1.40      -60.04     40.03 o 
   3  15  22      561.99      524.78     50.38 o 
   4  15  22       97.51      -15.17     46.51 o 
   5  15  22       34.00       30.27     55.45 o 
   6  15  22       50.40       79.25     67.04 o 
   7  15  22       10.65      -45.25     70.49 o 
   8  15  22      266.93      138.66     73.40 o 
   0  16  22     3289.44     3202.15    136.83 o 
   1  16  22       39.48      -63.85     42.57 o 
   2  16  22      112.26      100.51     45.71 o 
   3  16  22       29.37      -68.26     45.51 o 
   4  16  22     1671.95     1982.59     77.56 o 
   5  16  22       35.63       28.74     54.79 o 
   6  16  22       20.73      -78.89     58.78 o 
   7  16  22       32.40      -33.90     82.65 o 
   8  16  22      645.22      674.30     84.10 o 
   1  17  22       60.29        8.01     50.56 o 
   2  17  22      391.87      223.61     51.26 o 
   3  17  22       70.27      -66.73     53.30 o 
   4  17  22       33.29        9.78     61.57 o 
   5  17  22        9.30      -86.18     60.13 o 
   6  17  22      730.47      639.22     72.05 o 
   7  17  22       64.55       -3.68     83.60 o 
   0  18  22      231.58      156.58     96.17 o 
   1  18  22        5.04      -87.76     58.51 o 
   2  18  22      225.93       98.57     58.25 o 
   3  18  22       69.34       84.71     59.40 o 
   4  18  22       15.69      -10.49     62.83 o 
   5  18  22       12.68      -67.87     75.39 o 
   6  18  22      117.95       78.18     68.41 o 
   1  19  22       35.97      -91.04     67.02 o 
   2  19  22       25.83      -90.52     60.35 o 
   3  19  22       27.43      -97.83     65.22 o 
   4  19  22      272.90      290.72     74.85 o 
   5  19  22        7.01      -57.12     77.46 o 
   0  20  22     2500.70     2849.51    312.82 o 
   1  20  22      144.60       27.68     71.48 o 
   2  20  22       21.04     -101.97     67.98 o 
   3  20  22       53.56      -52.32     69.26 o 
   1  21  22       53.17      -31.32     71.71 o 
   1   1  23     3375.54     3082.62     65.03 o 
   2   1  23     3261.69     2860.43     56.45 o 
   3   1  23      274.11      208.37     30.34 o 
   4   1  23     1273.07     1209.17     47.40 o 
   5   1  23     1102.99     1004.08     39.88 o 
   6   1  23     2319.42     2308.03     65.42 o 
   7   1  23     1453.18     1511.80     56.45 o 
   8   1  23      120.25       78.81     38.57 o 
   9   1  23      440.11      429.80     44.56 o 
  10   1  23      804.04      863.72    100.54 o 
  11   1  23      172.72      245.17     61.79 o 
  12   1  23      228.82      275.75     77.12 o 
   0   2  23      359.20      392.15     47.68 o 
   1   2  23     2275.18     1956.86     50.69 o 
   2   2  23       49.44       37.85     27.27 o 
   3   2  23      479.86      379.64     32.64 o 
   4   2  23     4279.84     4645.92     80.23 o 
   5   2  23      701.61      704.09     36.55 o 
   6   2  23       80.94      100.08     37.07 o 
   7   2  23     1310.27     1296.24     52.37 o 
   8   2  23       24.58        5.64     37.61 o 
   9   2  23      152.86      135.91     43.02 o 
  10   2  23       96.58      242.25     63.52 o 
  11   2  23      432.90      440.83     66.44 o 
  12   2  23      471.04      306.56     76.44 o 
   1   3  23     1252.54     1082.63     42.37 o 
   2   3  23       26.27      -43.13     28.75 o 
   3   3  23      187.86      204.20     31.33 o 
   4   3  23     1363.16     1356.07     44.53 o 
   5   3  23      296.06      344.38     32.70 o 
   6   3  23       55.75       51.06     36.94 o 
   7   3  23      143.83      130.39     38.22 o 
   8   3  23      598.50      534.02     48.53 o 
   9   3  23       13.21       38.87     41.86 o 
  10   3  23      689.68      786.50     77.69 o 
  11   3  23       18.11       65.60     61.15 o 
   0   4  23      574.54      673.53     53.45 o 
   1   4  23     3435.26     3265.67     75.93 o 
   2   4  23    21132.22    21533.34    240.36 o 
   3   4  23     1421.68     1346.48     44.68 o 
   4   4  23        2.39       42.30     29.24 o 
   5   4  23     2473.50     2373.69     54.67 o 
   6   4  23     6334.16     6312.10    111.58 o 
   7   4  23      442.67      494.67     43.98 o 
   8   4  23        2.25        8.64     38.17 o 
   9   4  23     1457.80     1699.44     75.81 o 
  10   4  23     1483.16     1681.20     73.27 o 
  11   4  23      104.15       40.71     69.65 o 
   1   5  23       83.00       76.17     30.67 o 
   2   5  23      422.69      488.28     36.76 o 
   3   5  23     2241.25     2079.30     52.39 o 
   4   5  23      270.94      242.02     32.31 o 
   5   5  23      155.11      184.86     31.06 o 
   6   5  23      705.37      730.23     48.04 o 
   7   5  23       59.22       42.03     38.48 o 
   8   5  23      261.78      212.22     42.30 o 
   9   5  23      100.27      133.28     51.12 o 
  10   5  23       18.59       90.07     56.51 o 
  11   5  23      295.33      273.79     68.16 o 
   0   6  23    10558.62     9920.64    177.80 o 
   1   6  23     4739.94     5063.93     85.47 o 
   2   6  23      147.08      232.06     34.19 o 
   3   6  23      785.82      828.82     39.69 o 
   4   6  23       22.20       32.27     30.44 o 
   5   6  23       98.15      139.99     31.24 o 
   6   6  23      119.84      171.64     39.64 o 
   7   6  23     3178.04     3054.11     85.79 o 
   8   6  23     1496.15     1595.99     60.32 o 
   9   6  23       11.27      100.38     45.34 o 
  10   6  23        0.36       90.91     63.69 o 
  11   6  23      209.80      191.78     68.65 o 
   1   7  23     1509.77     1544.58     49.54 o 
   2   7  23     3649.68     3630.88     74.17 o 
   3   7  23     2481.38     2342.57     57.71 o 
   4   7  23      599.24      688.55     38.31 o 
   5   7  23      966.01      962.48     43.22 o 
   6   7  23        5.21       24.07     38.29 o 
   7   7  23      678.25      653.17     47.05 o 
   8   7  23      941.52      997.32     54.10 o 
   9   7  23      365.13      450.23     49.36 o 
  10   7  23      924.94     1009.98     71.98 o 
  11   7  23       47.09      -35.63     62.64 o 
   0   8  23       56.58       53.44     45.10 o 
   1   8  23      297.36      173.64     34.49 o 
   2   8  23     1343.80     1417.44     49.73 o 
   3   8  23      305.51      389.71     37.07 o 
   4   8  23       36.11      127.43     33.66 o 
   5   8  23      176.14      159.20     34.75 o 
   6   8  23      543.35      522.46     44.96 o 
   7   8  23      353.39      409.86     44.02 o 
   8   8  23        5.96      134.93     42.58 o 
   9   8  23       56.39       62.01     47.59 o 
  10   8  23      116.19       55.33     59.38 o 
  11   8  23       34.93       84.21     66.81 o 
   1   9  23      626.92      674.40     41.97 o 
   2   9  23     3922.60     4125.32    120.81 o 
   3   9  23     5044.07     5411.62     95.37 o 
   4   9  23      228.63      223.64     34.99 o 
   5   9  23     1674.46     1611.66     54.81 o 
   6   9  23       11.85      -57.47     38.31 o 
   7   9  23       70.94      102.65     41.98 o 
   8   9  23      615.47      682.38     55.27 o 
   9   9  23      336.23      334.63     63.07 o 
  10   9  23      810.75      824.21     72.18 o 
   0  10  23    12423.21    13521.16    240.67 o 
   1  10  23     1378.77     1447.02     51.82 o 
   2  10  23       87.88       98.95     36.60 o 
   3  10  23     5374.42     5581.44     98.81 o 
   4  10  23     4529.01     4752.46     84.96 o 
   5  10  23     1742.26     1670.95     57.63 o 
   6  10  23      271.60      186.10     44.89 o 
   7  10  23     1431.49     1597.19     63.07 o 
   8  10  23     2555.39     2734.71     93.27 o 
   9  10  23      279.46      369.64     68.08 o 
  10  10  23       94.25      -11.80     66.98 o 
   1  11  23      145.82      131.41     37.65 o 
   2  11  23      114.19       94.93     37.29 o 
   3  11  23       98.04       46.73     35.02 o 
   4  11  23       45.08      -12.40     34.86 o 
   5  11  23       12.86       -1.35     38.34 o 
   6  11  23        0.27      -53.49     43.22 o 
   7  11  23       12.48      -18.91     49.82 o 
   8  11  23        8.81      -46.77     57.42 o 
   9  11  23       10.47        1.83     66.21 o 
  10  11  23      187.78      102.13     69.75 o 
   0  12  23       93.09      157.23     58.70 o 
   1  12  23     2427.13     2363.59     66.49 o 
   2  12  23     1855.92     1849.17     58.02 o 
   3  12  23      169.25      112.85     36.64 o 
   4  12  23       13.45      -53.77     35.85 o 
   5  12  23     1624.05     1594.09     77.03 o 
   6  12  23     2643.37     2944.17     94.00 o 
   7  12  23      163.34      172.57     60.97 o 
   8  12  23        2.14      -86.94     61.93 o 
   9  12  23      585.62      522.57     77.09 o 
   1  13  23     1990.32     1791.34     59.54 o 
   2  13  23       15.87      -52.55     35.03 o 
   3  13  23        8.40      -55.01     36.67 o 
   4  13  23       52.98        2.63     41.01 o 
   5  13  23      458.69      428.71     57.28 o 
   6  13  23      220.61      297.26     63.53 o 
   7  13  23      378.91      352.70     66.14 o 
   8  13  23      485.59      601.57     76.09 o 
   9  13  23      244.36      179.62     76.39 o 
   0  14  23     1460.33     1400.14     72.48 o 
   1  14  23       83.52       38.67     41.24 o 
   2  14  23       28.40      -49.75     41.60 o 
   3  14  23      176.18        4.54     43.16 o 
   4  14  23      185.13       66.24     46.03 o 
   5  14  23        6.64      126.12     56.74 o 
   6  14  23      192.33      305.63     65.64 o 
   7  14  23       67.66       21.75     65.75 o 
   8  14  23      244.10      224.40     70.43 o 
   1  15  23      774.49      772.95     50.73 o 
   2  15  23      591.63      632.18     54.35 o 
   3  15  23      852.30      793.32     58.78 o 
   4  15  23      240.43      142.90     53.57 o 
   5  15  23      929.89     1030.27     88.42 o 
   6  15  23      715.31      873.92    101.59 o 
   7  15  23      367.97      345.32     74.56 o 
   8  15  23      180.01       84.07     75.46 o 
   0  16  23       44.32       -1.44     97.72 o 
   1  16  23      398.72      274.37     51.97 o 
   2  16  23     1621.65     1719.26     74.44 o 
   3  16  23      695.72      581.62     60.00 o 
   4  16  23       54.10       65.00     58.67 o 
   5  16  23      511.89      474.93     74.25 o 
   6  16  23      488.37      601.07     75.00 o 
   7  16  23      208.79      107.53    126.28 o 
   1  17  23      522.18      450.96     68.34 o 
   2  17  23      238.48      119.74     55.13 o 
   3  17  23      270.23      315.73     57.38 o 
   4  17  23      151.90       48.52     63.40 o 
   5  17  23       52.25       61.96     71.98 o 
   6  17  23      339.90      304.28     71.54 o 
   0  18  23     1280.12     1233.75    123.07 o 
   1  18  23     1043.85     1050.26     85.04 o 
   2  18  23      206.32       29.48     59.56 o 
   3  18  23      937.04     1019.77     77.97 o 
   4  18  23     2609.53     2771.01    133.10 o 
   5  18  23      121.55        4.54     71.46 o 
   1  19  23      274.20       79.52     72.07 o 
   2  19  23       43.38      -50.69     68.93 o 
   3  19  23        6.75      -12.75     75.30 o 
   4  19  23       33.08      -90.93     75.69 o 
   0  20  23       33.21      -20.12    147.32 o 
   1  20  23       85.18       -9.76     73.26 o 
   2  20  23      102.32       61.09     72.29 o 
   0   0  24       42.06      -26.20     58.84 o 
   1   0  24     9624.41     9353.84    181.48 o 
   2   0  24       11.40      -65.13     43.42 o 
   3   0  24     1465.32     1182.94     62.78 o 
   4   0  24      670.08      537.50     50.45 o 
   5   0  24      974.60     1039.81     59.59 o 
   6   0  24      186.33      243.65     57.87 o 
   7   0  24     1497.87     1878.95    102.67 o 
   8   0  24     2957.24     3135.64    133.98 o 
   9   0  24       86.55      104.54     59.43 o 
  10   0  24       28.47      119.77     82.76 o 
  11   0  24     2668.83     2558.60    191.74 o 
   1   1  24     3902.65     3727.16     74.32 o 
   2   1  24       39.79      -15.42     31.74 o 
   3   1  24      288.10      257.21     33.44 o 
   4   1  24      134.97       73.58     30.31 o 
   5   1  24       68.71       68.34     30.78 o 
   6   1  24     1706.99     1796.36     60.85 o 
   7   1  24      318.87      331.65     54.66 o 
   8   1  24      132.74      104.01     41.97 o 
   9   1  24       21.26       -6.63     46.49 o 
  10   1  24       43.91      153.02     61.42 o 
  11   1  24      157.56      184.66     74.64 o 
   0   2  24      478.25      503.43     51.45 o 
   1   2  24      393.31      379.77     35.41 o 
   2   2  24     3228.43     3086.94     70.72 o 
   3   2  24      149.01       98.41     31.46 o 
   4   2  24      223.59      282.13     32.94 o 
   5   2  24     4073.94     4057.06     75.54 o 
   6   2  24      707.91      751.13     46.32 o 
   7   2  24      436.34      445.27     43.38 o 
   8   2  24       31.25       51.57     39.93 o 
   9   2  24     1631.51     1790.83     77.28 o 
  10   2  24       33.66      119.26     67.60 o 
  11   2  24       30.60       95.11     72.26 o 
   1   3  24      498.31      453.34     36.87 o 
   2   3  24      274.61      223.08     35.89 o 
   3   3  24      977.52      912.14     42.81 o 
   4   3  24      228.90      269.06     33.89 o 
   5   3  24     3659.40     3456.82     67.18 o 
   6   3  24      200.88      197.01     40.10 o 
   7   3  24     1690.89     1762.27     60.24 o 
   8   3  24      601.16      650.93     52.34 o 
   9   3  24     1247.46     1269.38     77.02 o 
  10   3  24       12.81      126.80     67.11 o 
  11   3  24      670.77      609.56     85.89 o 
   0   4  24       32.72      109.67     45.15 o 
   1   4  24     1413.65     1439.51     48.68 o 
   2   4  24        5.19      229.22     34.87 o 
   3   4  24      389.58      323.84     35.68 o 
   4   4  24     1636.33     1586.53     52.72 o 
   5   4  24      523.99      481.25     37.55 o 
   6   4  24       49.21      196.63     40.45 o 
   7   4  24      130.47      176.46     41.30 o 
   8   4  24        1.12      -49.04     39.84 o 
   9   4  24       35.93      162.26     45.45 o 
  10   4  24        1.09      165.39     55.01 o 
  11   4  24       69.56      -21.81     72.46 o 
   1   5  24    12320.62    12431.97    156.95 o 
   2   5  24        1.31       14.04     32.94 o 
   3   5  24     2438.15     2489.51     60.67 o 
   4   5  24      169.04      132.53     33.42 o 
   5   5  24     1316.53     1468.33     49.77 o 
   6   5  24      416.13      413.25     44.15 o 
   7   5  24      734.61      781.06     49.02 o 
   8   5  24        7.32      -40.03     39.88 o 
   9   5  24      510.84      750.68     72.93 o 
  10   5  24       79.06      154.10     60.98 o 
  11   5  24      294.56      269.65     70.67 o 
   0   6  24      303.26      440.73     50.66 o 
   1   6  24     4122.20     4246.53     80.91 o 
   2   6  24      461.60      428.34     38.22 o 
   3   6  24     3455.55     3327.58     85.85 o 
   4   6  24      743.15      731.26     41.33 o 
   5   6  24     1621.29     1684.21     52.73 o 
   6   6  24      672.64      639.91     47.57 o 
   7   6  24      340.22      346.33     44.58 o 
   8   6  24      228.75      250.96     53.90 o 
   9   6  24     2912.08     3066.18    114.55 o 
  10   6  24      447.02      347.16     66.57 o 
  11   6  24        6.83       63.90     68.76 o 
   1   7  24       31.03       40.81     33.86 o 
   2   7  24      824.78      852.60     44.22 o 
   3   7  24      138.01      204.59     36.77 o 
   4   7  24      882.07     1043.44     45.57 o 
   5   7  24       51.83       15.71     35.13 o 
   6   7  24       55.87      -48.27     41.27 o 
   7   7  24        6.71       18.91     41.07 o 
   8   7  24       47.62      102.15     43.71 o 
   9   7  24        0.10       79.07     54.33 o 
  10   7  24      126.07      117.58     63.86 o 
   0   8  24      751.77      551.15     56.35 o 
   1   8  24      655.56      843.29     44.34 o 
   2   8  24       57.13      126.82     36.27 o 
   3   8  24    10730.17    11378.81    149.83 o 
   4   8  24     4177.13     4360.33     93.04 o 
   5   8  24      291.60      242.80     40.96 o 
   6   8  24        1.77      -61.67     41.11 o 
   7   8  24     3575.15     3623.48     86.99 o 
   8   8  24       60.78        1.34     60.66 o 
   9   8  24      113.82       54.38     63.91 o 
  10   8  24        1.70      -28.48     59.86 o 
   1   9  24      745.86      689.60     43.91 o 
   2   9  24     1959.26     1974.54     58.79 o 
   3   9  24     3289.50     3276.30     79.34 o 
   4   9  24       57.96        4.79     35.56 o 
   5   9  24     1933.75     1925.13     62.14 o 
   6   9  24       17.14      -63.72     42.48 o 
   7   9  24     1921.78     1917.77     70.50 o 
   8   9  24        0.69      -77.57     53.20 o 
   9   9  24      453.82      485.80     67.56 o 
  10   9  24       90.55       32.76     61.73 o 
   0  10  24      318.02      367.49     58.30 o 
   1  10  24        1.62      -33.83     35.65 o 
   2  10  24     2538.46     2457.02     65.24 o 
   3  10  24      333.67      369.42     41.38 o 
   4  10  24      122.39      156.07     36.73 o 
   5  10  24        9.47       -4.57     38.71 o 
   6  10  24       43.17        5.40     46.21 o 
   7  10  24       20.71       59.33     54.67 o 
   8  10  24        0.01      -21.66     55.54 o 
   9  10  24      172.96      115.16     63.07 o 
  10  10  24      233.44      312.32     68.06 o 
   1  11  24     3360.69     3216.51     76.48 o 
   2  11  24        5.79      -10.56     37.16 o 
   3  11  24     1985.58     2169.17     60.60 o 
   4  11  24       85.07       90.55     39.86 o 
   5  11  24     1858.22     1956.41     70.63 o 
   6  11  24        3.49      -16.80     53.92 o 
   7  11  24      706.76      807.16     70.91 o 
   8  11  24        1.89      -28.10     59.54 o 
   9  11  24      345.56      342.43     71.39 o 
   0  12  24      702.05      597.21     68.80 o 
   1  12  24     1704.65     1660.41     60.19 o 
   2  12  24       93.12       58.20     38.40 o 
   3  12  24      283.53      346.09     41.33 o 
   4  12  24      942.64      912.47     55.05 o 
   5  12  24      436.69      583.29     59.54 o 
   6  12  24      250.94      322.98     60.83 o 
   7  12  24      796.22      913.47     76.46 o 
   8  12  24        3.07      -87.56     58.38 o 
   9  12  24      101.52      130.97     75.04 o 
   1  13  24      426.94      382.04     45.71 o 
   2  13  24       88.23      -29.71     40.53 o 
   3  13  24      451.59      467.13     49.95 o 
   4  13  24       21.51      -19.41     44.19 o 
   5  13  24     1226.17     1372.05     78.11 o 
   6  13  24       28.57       -5.34     58.23 o 
   7  13  24      648.41      723.92     72.41 o 
   8  13  24       12.66      -98.18     65.45 o 
   0  14  24      349.55      214.62     61.21 o 
   1  14  24     1585.74     1529.59     64.41 o 
   2  14  24      488.70      395.91     51.15 o 
   3  14  24      627.93      635.49     56.79 o 
   4  14  24      137.58       63.25     50.08 o 
   5  14  24     4836.50     5552.37    150.41 o 
   6  14  24      469.57      448.12     66.88 o 
   7  14  24       74.37       33.51     67.87 o 
   8  14  24        0.84      -49.78     72.18 o 
   1  15  24       81.36       41.11     45.79 o 
   2  15  24      526.84      491.73     57.18 o 
   3  15  24      331.13      266.65     62.68 o 
   4  15  24        2.58      -22.40     49.72 o 
   5  15  24      203.85      105.70     61.65 o 
   6  15  24      135.14      102.28     67.20 o 
   7  15  24       48.05     -107.00     71.34 o 
   0  16  24     1162.38     1080.98    101.83 o 
   1  16  24      319.47      205.20     60.34 o 
   2  16  24        1.13       79.26     52.67 o 
   3  16  24     1086.82     1163.19     69.25 o 
   4  16  24      450.98      358.47     68.24 o 
   5  16  24       79.82       77.44     65.53 o 
   6  16  24        5.18       29.11     71.39 o 
   1  17  24     1375.10     1342.82    119.03 o 
   2  17  24       61.09       29.68     56.10 o 
   3  17  24     2197.26     2089.61     94.52 o 
   4  17  24        7.36      -63.67     63.85 o 
   5  17  24      319.45      313.96     76.75 o 
   0  18  24        1.51      -84.96     95.89 o 
   1  18  24      234.68      164.77     73.10 o 
   2  18  24       98.85       22.15     70.35 o 
   3  18  24      275.84      167.90     72.76 o 
   4  18  24        9.30       -8.12     70.17 o 
   1  19  24      968.95     1052.73     99.67 o 
   2  19  24        2.10      -53.04     70.11 o 
   3  19  24      405.35      325.94     84.50 o 
   1   1  25     2689.62     2857.55     65.51 o 
   2   1  25       96.37       25.71     33.67 o 
   3   1  25      326.20      321.31     37.93 o 
   4   1  25       84.93       50.68     33.15 o 
   5   1  25     1109.66     1094.56     47.84 o 
   6   1  25       23.64       33.31     40.11 o 
   7   1  25      523.23      600.70     50.72 o 
   8   1  25        5.49      191.73     49.65 o 
   9   1  25      104.49      167.09     66.50 o 
  10   1  25      171.40       92.62     60.45 o 
  11   1  25       26.05        0.98     72.84 o 
   0   2  25     5933.58     6082.96    151.23 o 
   1   2  25      221.41      191.89     34.33 o 
   2   2  25      279.12      238.19     37.02 o 
   3   2  25      343.78      222.90     37.11 o 
   4   2  25     3342.01     3448.02     73.11 o 
   5   2  25       50.00       50.23     34.25 o 
   6   2  25       70.33       80.10     41.44 o 
   7   2  25     2014.68     2146.43     67.65 o 
   8   2  25     4062.61     4320.00    129.13 o 
   9   2  25      121.60      235.51     62.46 o 
  10   2  25        8.80       85.29     61.73 o 
  11   2  25      563.71      530.69     84.95 o 
   1   3  25      212.47      173.37     35.32 o 
   2   3  25       17.34       28.49     34.75 o 
   3   3  25        3.47      -50.02     33.35 o 
   4   3  25        7.41      -50.30     33.53 o 
   5   3  25       13.19        5.48     33.56 o 
   6   3  25      826.36     1005.93     53.42 o 
   7   3  25        0.15       89.64     42.28 o 
   8   3  25       81.13       77.25     56.92 o 
   9   3  25        1.78       77.74     58.92 o 
  10   3  25       20.73      102.41     61.79 o 
  11   3  25        9.03      114.16     75.52 o 
   0   4  25        0.13      -65.11     43.40 o 
   1   4  25     1197.70     1187.16     48.30 o 
   2   4  25    10896.96    11200.00    154.88 o 
   3   4  25        1.72      -48.75     32.50 o 
   4   4  25      214.11       85.84     35.09 o 
   5   4  25      714.79      773.34     43.64 o 
   6   4  25    12511.49    13289.80    185.81 o 
   7   4  25       50.36       44.43     42.56 o 
   8   4  25      220.42      132.70     45.05 o 
   9   4  25     1688.39     1821.11     80.62 o 
  10   4  25     3438.71     3841.65    197.12 o 
   1   5  25      285.40      439.69     39.28 o 
   2   5  25        3.03      -31.09     34.33 o 
   3   5  25     1420.69     1270.19     52.66 o 
   4   5  25      108.79       27.95     35.43 o 
   5   5  25     1199.37     1189.22     49.28 o 
   6   5  25      176.69      190.52     44.41 o 
   7   5  25      308.04      228.49     45.46 o 
   8   5  25      457.62      456.29     49.64 o 
   9   5  25      219.71      251.23     57.54 o 
  10   5  25      219.54      216.34     64.06 o 
   0   6  25     6349.92     6648.94    144.58 o 
   1   6  25       35.72       25.83     34.09 o 
   2   6  25       40.90        7.34     34.80 o 
   3   6  25      308.63      293.58     38.70 o 
   4   6  25     5253.58     5334.08     96.01 o 
   5   6  25      386.38      375.41     42.51 o 
   6   6  25       20.36       38.61     42.66 o 
   7   6  25       43.60       19.53     43.19 o 
   8   6  25      716.88      784.90     61.57 o 
   9   6  25       89.93      112.53     56.28 o 
  10   6  25        1.74       29.54     61.65 o 
   1   7  25      289.58      333.23     39.44 o 
   2   7  25       96.58       58.65     36.58 o 
   3   7  25      821.39      856.09     45.80 o 
   4   7  25       66.03      140.16     37.29 o 
   5   7  25        8.79       81.85     38.98 o 
   6   7  25      544.73      581.91     51.97 o 
   7   7  25      282.07      306.60     49.89 o 
   8   7  25      174.21      137.76     55.72 o 
   9   7  25      255.23      223.57     65.48 o 
  10   7  25      175.46      259.95     69.88 o 
   0   8  25       63.22       51.50     51.98 o 
   1   8  25        3.52       -2.85     36.11 o 
   2   8  25      799.70      800.48     45.65 o 
   3   8  25        4.69       88.48     37.17 o 
   4   8  25      177.52      249.60     38.87 o 
   5   8  25       14.13      -25.48     39.59 o 
   6   8  25     1541.47     1646.07     66.59 o 
   7   8  25       93.09       83.22     55.09 o 
   8   8  25        1.58       -1.23     57.51 o 
   9   8  25        5.51       19.76     63.05 o 
  10   8  25      642.39      853.08     88.55 o 
   1   9  25      112.58       37.85     38.17 o 
   2   9  25       17.00      -15.86     36.22 o 
   3   9  25     1462.53     1328.11     60.50 o 
   4   9  25      392.60      618.80     44.19 o 
   5   9  25       63.02       15.46     47.54 o 
   6   9  25      150.18      143.56     59.16 o 
   7   9  25       19.21       37.29     57.58 o 
   8   9  25      499.96      624.71     72.70 o 
   9   9  25       72.63       72.37     62.66 o 
   0  10  25     8404.66     8331.33    187.69 o 
   1  10  25      110.27       11.53     39.80 o 
   2  10  25       16.62      -24.65     37.33 o 
   3  10  25      322.49      333.80     41.92 o 
   4  10  25    10948.19    11795.41    151.39 o 
   5  10  25       97.98      163.70     59.26 o 
   6  10  25       17.42      -19.57     56.90 o 
   7  10  25      375.24      424.21     62.86 o 
   8  10  25     3146.58     3084.63    108.27 o 
   9  10  25        3.84      -22.47     64.17 o 
   1  11  25       49.86       -5.91     40.26 o 
   2  11  25       97.95       25.77     39.22 o 
   3  11  25        0.19       14.15     37.23 o 
   4  11  25        2.34       94.34     44.00 o 
   5  11  25        3.12       52.76     58.81 o 
   6  11  25       17.03       20.03     56.48 o 
   7  11  25      323.31      417.16     65.75 o 
   8  11  25        3.99       -8.19     66.06 o 
   9  11  25       71.29      -71.75     65.94 o 
   0  12  25      624.32      612.03     71.54 o 
   1  12  25       48.46       16.95     42.08 o 
   2  12  25     6765.77     7232.59    117.71 o 
   3  12  25        2.51      -51.03     41.50 o 
   4  12  25        5.42       -3.14     49.14 o 
   5  12  25     1066.59     1119.98     74.15 o 
   6  12  25     5183.70     6021.68    147.26 o 
   7  12  25      103.17      104.51     62.10 o 
   8  12  25        7.07      -60.18     64.29 o 
   1  13  25      233.03      197.96     47.65 o 
   2  13  25      118.17      127.23     46.79 o 
   3  13  25      419.82      468.22     55.57 o 
   4  13  25      141.17      138.13     50.74 o 
   5  13  25      537.47      565.80     67.48 o 
   6  13  25      195.07      272.98     63.26 o 
   7  13  25       36.83      -19.75     62.24 o 
   8  13  25      123.54      -28.09     66.95 o 
   0  14  25     1059.26      770.61     84.68 o 
   1  14  25      243.10      215.59     52.46 o 
   2  14  25        6.73       -2.82     48.44 o 
   3  14  25       26.01       27.41     51.05 o 
   4  14  25       65.87       -5.76     49.81 o 
   5  14  25      104.21      143.90     62.03 o 
   6  14  25      143.81      254.03     64.92 o 
   7  14  25       17.59        8.55     64.13 o 
   1  15  25       97.73       45.61     53.75 o 
   2  15  25     1269.57     1355.15     75.38 o 
   3  15  25      336.46      343.62     60.29 o 
   4  15  25      235.76      176.67     68.43 o 
   5  15  25      191.08      238.05     69.68 o 
   6  15  25       16.72        6.99     72.16 o 
   0  16  25      147.05       34.59    120.65 o 
   1  16  25        5.48      -65.08     61.41 o 
   2  16  25     2780.09     2738.66    152.63 o 
   3  16  25        4.64      -46.85     60.82 o 
   4  16  25       45.21      -27.49     64.63 o 
   5  16  25       66.84       11.11    103.30 o 
   1  17  25       18.04       33.24     64.79 o 
   2  17  25        0.72      -94.59     63.06 o 
   3  17  25       18.51      -93.67     62.45 o 
   4  17  25      119.17      170.83     72.02 o 
   0  18  25     6540.82     7448.40    310.69 o 
   1  18  25        4.93      -48.09     71.21 o 
   2  18  25       53.03      -64.80     70.40 o 
   3  18  25       17.48     -103.07     68.71 o 
   0   0  26    22165.03    22453.03    506.75 o 
   1   0  26     1710.90     1621.45    104.11 o 
   2   0  26      415.16      341.07     56.39 o 
   3   0  26     3244.50     3131.12    104.37 o 
   4   0  26    16321.83    16068.69    288.38 o 
   5   0  26      374.55      321.43     63.63 o 
   6   0  26       72.00       18.83     62.35 o 
   7   0  26      421.46      637.36     74.67 o 
   8   0  26     9162.07     9370.75    207.18 o 
   9   0  26      266.31      351.54     81.84 o 
  10   0  26       25.29       55.88     86.21 o 
   1   1  26      217.86      304.68     38.60 o 
   2   1  26      411.15      374.23     40.78 o 
   3   1  26       31.84       17.45     35.19 o 
   4   1  26      615.34      683.15     44.61 o 
   5   1  26       49.06       62.28     39.62 o 
   6   1  26      127.06       43.10     44.92 o 
   7   1  26       86.06      107.19     43.83 o 
   8   1  26      802.11      880.08     66.85 o 
   9   1  26      391.77      279.58     60.36 o 
  10   1  26      158.28      105.49     63.61 o 
   0   2  26      145.15      191.25     50.27 o 
   1   2  26     2358.77     2142.75     61.22 o 
   2   2  26     3646.12     3498.30     78.54 o 
   3   2  26      550.77      502.77     41.80 o 
   4   2  26        5.24      -48.28     35.41 o 
   5   2  26     1184.73     1153.01     56.50 o 
   6   2  26     3544.42     3621.44     88.47 o 
   7   2  26      854.06      848.84     57.83 o 
   8   2  26      412.88      378.11     56.01 o 
   9   2  26      380.59      333.32     60.16 o 
  10   2  26      458.72      524.44     71.04 o 
   1   3  26     1477.63     1442.51     53.31 o 
   2   3  26      110.60       78.21     37.17 o 
   3   3  26     1069.60      922.98     47.88 o 
   4   3  26       33.65        1.74     36.43 o 
   5   3  26      985.29      877.89     51.10 o 
   6   3  26       95.66      113.44     44.95 o 
   7   3  26      527.03      496.94     50.34 o 
   8   3  26      693.21      740.38     78.68 o 
   9   3  26       80.73      160.09     61.87 o 
  10   3  26      341.18      330.38     68.52 o 
   0   4  26       66.29       31.49     48.22 o 
   1   4  26       96.70       93.37     37.12 o 
   2   4  26       67.37      166.81     38.02 o 
   3   4  26       11.33      -55.27     36.85 o 
   4   4  26     2195.00     2047.11     60.40 o 
   5   4  26        6.43       67.22     42.96 o 
   6   4  26        0.26      101.87     45.88 o 
   7   4  26       68.69       12.39     44.86 o 
   8   4  26      538.05      467.01     64.83 o 
   9   4  26      143.08      170.59     62.00 o 
  10   4  26       19.16       84.06     64.89 o 
   1   5  26     1533.41     1393.04     53.26 o 
   2   5  26      277.62      197.41     38.77 o 
   3   5  26     1390.64     1171.73     50.56 o 
   4   5  26      126.32      136.72     37.33 o 
   5   5  26     1290.79     1230.92     58.63 o 
   6   5  26      487.32      545.64     51.45 o 
   7   5  26      420.92      354.85     54.31 o 
   8   5  26      447.74      357.81     58.23 o 
   9   5  26      313.54      349.92     65.91 o 
  10   5  26      191.25      250.57     68.57 o 
   0   6  26        1.93      -38.95     50.32 o 
   1   6  26     1704.65     1573.22     55.00 o 
   2   6  26     6065.97     6178.40    104.59 o 
   3   6  26     2064.83     1823.30     58.09 o 
   4   6  26      448.26      402.40     40.85 o 
   5   6  26     2095.71     1994.13     68.86 o 
   6   6  26     3468.53     3652.74     91.26 o 
   7   6  26      131.69       80.60     57.98 o 
   8   6  26        3.85      -17.20     53.65 o 
   9   6  26      415.36      380.50     69.18 o 
  10   6  26     2985.35     3148.61    114.60 o 
   1   7  26      340.79      268.49     40.74 o 
   2   7  26      160.12      157.50     38.51 o 
   3   7  26       21.85      -21.27     36.97 o 
   4   7  26      169.40      124.10     38.76 o 
   5   7  26      162.91       79.91     48.65 o 
   6   7  26        0.57       36.36     52.69 o 
   7   7  26      349.69      358.73     63.48 o 
   8   7  26       85.55      169.87     63.94 o 
   9   7  26      135.26      102.19     65.11 o 
   0   8  26     8772.08     8675.03    192.66 o 
   1   8  26     1585.35     1462.37     57.14 o 
   2   8  26      256.33      197.63     39.88 o 
   3   8  26     2117.69     2010.86     61.80 o 
   4   8  26     5288.13     5239.00    103.60 o 
   5   8  26      531.16      529.37     62.24 o 
   6   8  26       12.56       14.84     56.66 o 
   7   8  26     1110.42     1221.14     81.05 o 
   8   8  26     2818.43     3011.22    111.55 o 
   9   8  26      223.83      268.03     73.21 o 
   1   9  26      924.87      744.75     49.61 o 
   2   9  26        9.39       14.67     38.21 o 
   3   9  26      240.24      271.09     41.64 o 
   4   9  26      130.49      220.07     44.14 o 
   5   9  26      425.85      400.39     64.69 o 
   6   9  26       63.53       37.43     58.45 o 
   7   9  26       16.56       -7.42     61.46 o 
   8   9  26        2.62      -51.38     62.71 o 
   9   9  26       14.31       -6.40     67.40 o 
   0  10  26        0.51      -25.54     58.70 o 
   1  10  26      301.22      224.81     43.85 o 
   2  10  26     1658.49     1666.50     69.80 o 
   3  10  26      391.50      379.88     49.83 o 
   4  10  26      203.56      251.11     49.76 o 
   5  10  26      127.42       78.22     59.09 o 
   6  10  26       10.04      -85.34     56.90 o 
   7  10  26       76.33      101.53     64.87 o 
   8  10  26        2.72       50.75     68.76 o 
   1  11  26     1243.29     1442.61     72.59 o 
   2  11  26       69.15       64.32     46.32 o 
   3  11  26      981.60     1141.55     57.23 o 
   4  11  26      247.20      159.69     52.27 o 
   5  11  26      472.29      407.04     67.07 o 
   6  11  26        8.73      -18.28     60.47 o 
   7  11  26      609.47      625.71     77.92 o 
   8  11  26      334.36      384.71     72.91 o 
   0  12  26      286.73      173.49     68.70 o 
   1  12  26      490.29      442.32     53.02 o 
   2  12  26        0.02      -39.86     44.97 o 
   3  12  26      206.91      152.14     47.51 o 
   4  12  26     1430.37     1536.52     73.68 o 
   5  12  26      273.15      192.33     65.56 o 
   6  12  26       36.16       95.93     60.16 o 
   7  12  26      661.95      603.62     73.40 o 
   1  13  26      720.98      810.50     64.96 o 
   2  13  26      304.02      394.47     54.46 o 
   3  13  26       66.95       -0.07     47.57 o 
   4  13  26      431.00      440.90     61.52 o 
   5  13  26      420.44      439.23     74.80 o 
   6  13  26      326.40      333.79     68.88 o 
   7  13  26      109.88      123.17     67.06 o 
   0  14  26      267.60      263.68     84.52 o 
   1  14  26     1555.07     1536.02     77.43 o 
   2  14  26     3720.74     3734.98    106.24 o 
   3  14  26      601.06      592.13     64.55 o 
   4  14  26       14.26      -38.97     65.15 o 
   5  14  26      682.11      831.77     77.98 o 
   6  14  26     4032.19     3987.90    137.05 o 
   1  15  26       37.65      -50.17     57.13 o 
   2  15  26       48.65       10.35     61.16 o 
   3  15  26       22.95      -69.03     65.27 o 
   4  15  26        2.50      -39.04     67.72 o 
   5  15  26       49.06       43.63     77.32 o 
   0  16  26     1245.91     1368.60    117.96 o 
   1  16  26      496.79      532.17     73.29 o 
   2  16  26       55.74      -57.37     63.69 o 
   3  16  26       81.83      -21.24     63.55 o 
   4  16  26     1761.11     1908.19     95.93 o 
   1  17  26      450.36      362.88     72.41 o 
   2  17  26       18.92      -95.49     63.66 o 
   3  17  26      180.62       77.95     83.50 o 
   0  18  26       14.76      -68.16    141.35 o 
   1  18  26      178.95       33.63     75.13 o 
   1   1  27     6141.25     6322.51    111.31 o 
   2   1  27      454.14      350.39     41.45 o 
   3   1  27     4329.31     4104.74     88.30 o 
   4   1  27       88.99       27.23     37.71 o 
   5   1  27     2376.03     2358.65     82.33 o 
   6   1  27      505.14      675.29     57.99 o 
   7   1  27     2077.95     2383.91     87.85 o 
   8   1  27        0.60       90.77     54.81 o 
   9   1  27      926.08      941.43     78.45 o 
  10   1  27       66.19       58.93     65.45 o 
   0   2  27     2566.04     2279.54     92.61 o 
   1   2  27     3810.01     4011.27     87.26 o 
   2   2  27      827.57      939.84     48.79 o 
   3   2  27     5836.20     5759.90    107.03 o 
   4   2  27      276.80      264.61     40.97 o 
   5   2  27     1024.94      989.98     63.21 o 
   6   2  27      342.29      460.59     52.86 o 
   7   2  27     4430.66     5064.59    147.79 o 
   8   2  27      110.33      191.66     57.11 o 
   9   2  27      214.65      174.20     66.35 o 
  10   2  27        6.91      -33.40     63.86 o 
   1   3  27      207.71      284.87     41.27 o 
   2   3  27      332.08      346.97     41.56 o 
   3   3  27       19.94       46.23     38.51 o 
   4   3  27       26.59       -7.61     37.23 o 
   5   3  27       23.42       75.97     48.52 o 
   6   3  27       77.69       79.50     51.76 o 
   7   3  27      240.55      190.11     59.91 o 
   8   3  27       24.99      -10.70     55.33 o 
   9   3  27        4.71      -69.00     62.14 o 
   0   4  27      525.93      602.23     69.52 o 
   1   4  27     5909.95     6162.72    111.18 o 
   2   4  27       13.50       28.59     38.04 o 
   3   4  27     2349.06     2305.26     65.06 o 
   4   4  27       50.18       90.46     38.10 o 
   5   4  27     4448.94     4753.70    115.72 o 
   6   4  27       89.44       63.89     56.02 o 
   7   4  27      101.84       50.69     61.30 o 
   8   4  27       10.71      -29.28     60.20 o 
   9   4  27     1564.49     1843.33     95.60 o 
   1   5  27     2057.66     1857.87     59.33 o 
   2   5  27       12.22      -13.02     37.42 o 
   3   5  27     2874.83     2833.99     69.72 o 
   4   5  27       14.93        0.22     37.07 o 
   5   5  27     1056.71     1138.71     63.37 o 
   6   5  27       41.55      -62.21     55.24 o 
   7   5  27      112.71      -25.98     59.70 o 
   8   5  27      101.81      -41.82     58.06 o 
   9   5  27      123.78      180.92     70.27 o 
   0   6  27      151.48      122.48     85.83 o 
   1   6  27      421.81      428.01     43.20 o 
   2   6  27       22.20      169.10     39.00 o 
   3   6  27       29.76       -6.33     37.91 o 
   4   6  27      687.09      502.32     44.23 o 
   5   6  27      215.12      247.32     60.13 o 
   6   6  27       70.90       71.02     57.08 o 
   7   6  27      857.60      803.91     74.42 o 
   8   6  27       44.55       -4.27     63.06 o 
   9   6  27      126.57      263.74     93.34 o 
   1   7  27     2400.32     2274.04     67.08 o 
   2   7  27      112.82       70.01     38.80 o 
   3   7  27     4571.20     4769.83     94.58 o 
   4   7  27      251.30      245.22     45.07 o 
   5   7  27     1805.43     1868.59     87.03 o 
   6   7  27        2.55        0.81     57.76 o 
   7   7  27     1103.96     1170.20     95.75 o 
   8   7  27       22.77        9.91     67.10 o 
   9   7  27      888.59      904.12     84.71 o 
   0   8  27       59.07       36.45     59.30 o 
   1   8  27      575.60      525.24     47.05 o 
   2   8  27      166.70       76.12     40.35 o 
   3   8  27      213.77      283.05     44.00 o 
   4   8  27       47.92      146.93     47.43 o 
   5   8  27      683.37      856.32     72.58 o 
   6   8  27      601.86      575.81     69.72 o 
   7   8  27      212.05      219.63     65.75 o 
   8   8  27       20.73       17.69     67.63 o 
   1   9  27      583.98      576.45     49.89 o 
   2   9  27      105.69       16.27     47.55 o 
   3   9  27     3267.86     3451.10     88.39 o 
   4   9  27       71.30       15.90     50.04 o 
   5   9  27      952.56     1146.60     78.42 o 
   6   9  27       51.53      -51.65     59.23 o 
   7   9  27      450.15      562.09     91.04 o 
   8   9  27      329.77      413.20     77.13 o 
   0  10  27      438.66      654.95    162.91 o 
   1  10  27     2011.19     2001.21     73.35 o 
   2  10  27      430.25      444.11     53.69 o 
   3  10  27     4201.56     4123.47    101.62 o 
   4  10  27      105.10       24.42     50.33 o 
   5  10  27     1027.61     1055.12     79.18 o 
   6  10  27      243.68      333.59     67.04 o 
   7  10  27      848.11     1087.29     83.56 o 
   8  10  27       48.92        9.93     70.81 o 
   1  11  27      131.42      256.81     54.76 o 
   2  11  27       16.64       28.01     47.95 o 
   3  11  27       87.99       81.61     47.10 o 
   4  11  27        6.85      -56.69     49.51 o 
   5  11  27       89.44       35.74     64.01 o 
   6  11  27       21.64       81.44     63.32 o 
   7  11  27       18.44       37.90     66.11 o 
   0  12  27      474.58      500.35     95.84 o 
   1  12  27     1768.44     1937.92     86.08 o 
   2  12  27       60.74       -2.08     49.89 o 
   3  12  27      610.60      537.58     55.56 o 
   4  12  27       15.81      123.13     61.39 o 
   5  12  27     1325.25     1448.23     92.35 o 
   6  12  27        0.78       54.14     68.36 o 
   7  12  27      223.40      184.89     71.29 o 
   1  13  27     2825.89     2704.80     97.90 o 
   2  13  27        0.08       21.51     55.88 o 
   3  13  27      590.14      658.06     61.20 o 
   4  13  27      225.00      204.47     69.68 o 
   5  13  27      504.02      490.47     76.80 o 
   6  13  27       36.80       29.36     68.43 o 
   0  14  27      360.63      341.77     87.91 o 
   1  14  27       22.89      -21.30     60.29 o 
   2  14  27       20.08      -55.65     56.72 o 
   3  14  27        0.04      -78.99     63.61 o 
   4  14  27      279.22      266.08     73.09 o 
   5  14  27      115.24      166.97     78.92 o 
   1  15  27     1631.56     1849.13     85.63 o 
   2  15  27       28.86     -101.08     67.38 o 
   3  15  27      701.27      770.21    113.68 o 
   4  15  27        5.92       38.90     69.85 o 
   0  16  27       45.27     -128.99     86.00 o 
   1  16  27      881.70      995.04     80.33 o 
   2  16  27      107.16       11.75     66.45 o 
   3  16  27      416.77      368.52     77.48 o 
   1  17  27      272.65       81.17     70.00 o 
   0   0  28    32864.34    31632.25   1025.57 o 
   1   0  28      749.85      905.06     71.20 o 
   2   0  28        0.98      -13.90     54.10 o 
   3   0  28     2219.81     2135.81     92.20 o 
   4   0  28     9008.16     9235.01    199.62 o 
   5   0  28        6.00       32.93     81.83 o 
   6   0  28      156.43      359.82     93.42 o 
   7   0  28     2209.08     2305.28    137.70 o 
   8   0  28     5155.75     5655.11    217.30 o 
   9   0  28       37.80       27.92     91.48 o 
   1   1  28      863.15      897.82     49.72 o 
   2   1  28      253.33      309.26     42.36 o 
   3   1  28      540.24      469.14     44.55 o 
   4   1  28       54.30       63.35     39.57 o 
   5   1  28      356.45      487.66     65.93 o 
   6   1  28      232.23      273.66     62.24 o 
   7   1  28      195.29      238.79     63.55 o 
   8   1  28      176.52      274.56     66.06 o 
   9   1  28      122.17      141.00     69.89 o 
   0   2  28        0.68      144.43     61.95 o 
   1   2  28      250.12      427.32     43.84 o 
   2   2  28     4787.22     4980.07    126.45 o 
   3   2  28      128.73      207.69     41.82 o 
   4   2  28      245.50      275.62     42.78 o 
   5   2  28     1434.07     1471.03     90.63 o 
   6   2  28     2015.92     2190.21     94.25 o 
   7   2  28       24.25      100.87     61.58 o 
   8   2  28        7.80       41.39     61.79 o 
   9   2  28       57.95       36.77     68.66 o 
   1   3  28     4018.44     3807.25     86.24 o 
   2   3  28     1409.50     1406.89     56.27 o 
   3   3  28     2460.43     2533.85     87.58 o 
   4   3  28      586.06      594.68     45.77 o 
   5   3  28     1269.92     1169.84     78.55 o 
   6   3  28      333.49      469.38     67.59 o 
   7   3  28     1030.14     1171.58     81.32 o 
   8   3  28      215.41      156.75     64.87 o 
   9   3  28      319.51      281.96     75.04 o 
   0   4  28     1655.49     1786.49    145.27 o 
   1   4  28        4.28      126.45     42.03 o 
   2   4  28       18.05      207.17     41.24 o 
   3   4  28      148.99      209.71     40.92 o 
   4   4  28     1355.70     1273.09     59.00 o 
   5   4  28        8.57       97.89     60.62 o 
   6   4  28        7.61      117.16     61.48 o 
   7   4  28      156.96      304.45     67.09 o 
   8   4  28      151.59      161.33     69.31 o 
   9   4  28        0.30      -55.71     72.70 o 
   1   5  28     2161.93     2096.25     64.64 o 
   2   5  28      289.45      384.49     43.17 o 
   3   5  28      597.59      795.99     59.41 o 
   4   5  28       28.51      -11.13     46.61 o 
   5   5  28      440.25      481.65     65.02 o 
   6   5  28      208.15      251.08     62.76 o 
   7   5  28      248.09      224.99     65.79 o 
   8   5  28       40.76      -20.08     68.06 o 
   9   5  28      396.73      170.16     78.47 o 
   0   6  28      220.42      127.96     61.57 o 
   1   6  28     2097.59     1908.39     63.44 o 
   2   6  28    12359.87    12916.09    169.74 o 
   3   6  28        6.63       33.14     43.62 o 
   4   6  28       59.56       42.27     46.23 o 
   5   6  28      655.27      648.41     68.91 o 
   6   6  28     2453.94     2697.01    101.85 o 
   7   6  28        1.22      -15.57     63.72 o 
   8   6  28       36.27      -27.46     67.71 o 
   1   7  28       17.16      -10.83     42.21 o 
   2   7  28        0.02       -0.25     42.92 o 
   3   7  28        0.26       84.68     44.51 o 
   4   7  28       84.23      200.33     49.07 o 
   5   7  28        0.12       92.14     60.06 o 
   6   7  28       29.66      -87.80     58.53 o 
   7   7  28        0.18       49.44     63.76 o 
   8   7  28        6.84      -24.13     67.64 o 
   0   8  28     1235.06     1287.33     83.48 o 
   1   8  28      284.53      204.75     49.16 o 
   2   8  28        0.13      -37.65     46.38 o 
   3   8  28      986.38     1105.36     59.71 o 
   4   8  28     9239.13     9425.50    170.54 o 
   5   8  28       22.40      -22.24     61.32 o 
   6   8  28        0.18      -38.18     61.07 o 
   7   8  28      368.87      288.75     70.66 o 
   8   8  28     1150.26     1200.54     91.88 o 
   1   9  28      749.13      736.94     59.89 o 
   2   9  28       56.82      -39.62     46.63 o 
   3   9  28      800.34      864.31     56.86 o 
   4   9  28       88.61      127.56     52.66 o 
   5   9  28      961.12      894.58     79.64 o 
   6   9  28       63.29       14.93     63.25 o 
   7   9  28      103.07       71.21     67.09 o 
   0  10  28       15.69      120.70     86.21 o 
   1  10  28      127.00      163.51     58.71 o 
   2  10  28      685.33      550.02     59.34 o 
   3  10  28        6.40      -47.00     48.80 o 
   4  10  28       22.62       48.98     54.19 o 
   5  10  28       97.21       18.64     67.36 o 
   6  10  28      302.14      320.14     68.48 o 
   7  10  28        6.79      -70.35     66.49 o 
   1  11  28     1041.33     1088.86     74.26 o 
   2  11  28        5.66      -25.32     51.56 o 
   3  11  28      717.44      576.98     56.45 o 
   4  11  28       10.14       40.10     61.08 o 
   5  11  28      447.34      440.89     75.61 o 
   6  11  28      314.00      292.41     72.85 o 
   0  12  28     4916.10     5027.37    286.23 o 
   1  12  28      182.76      189.84     66.99 o 
   2  12  28       26.99       43.68     58.97 o 
   3  12  28       64.91      102.30     52.55 o 
   4  12  28     1203.83     1292.74     88.39 o 
   5  12  28       16.60       32.99     67.62 o 
   6  12  28       44.68      -33.22     69.31 o 
   1  13  28      120.59      127.29     66.55 o 
   2  13  28      122.48      232.56     63.82 o 
   3  13  28       60.01       10.95     65.77 o 
   4  13  28       31.00      -52.49     74.09 o 
   5  13  28      686.62      601.43     87.36 o 
   0  14  28        1.30     -125.02     83.35 o 
   1  14  28        4.96      -39.94     61.92 o 
   2  14  28     4281.48     4867.96    135.55 o 
   3  14  28       76.90       20.57     74.36 o 
   4  14  28       28.89       47.21     78.77 o 
   1  15  28        1.57      -36.12     60.68 o 
   2  15  28        8.35       39.96     69.13 o 
   3  15  28       23.74      -79.32     73.39 o 
   0  16  28     1901.37     1879.20    128.37 o 
   1  16  28      314.72      157.36     71.14 o 
   1   1  29      509.05      530.12     49.69 o 
   2   1  29       13.59      -60.29     40.19 o 
   3   1  29      319.92      234.03     47.66 o 
   4   1  29      336.34      351.25     48.32 o 
   5   1  29       91.91       81.52     61.09 o 
   6   1  29     1016.55     1224.20     82.01 o 
   7   1  29      230.43      285.89     67.10 o 
   8   1  29      353.90      413.88     69.95 o 
   0   2  29    15300.38    14493.15    291.84 o 
   1   2  29      842.03      816.70     53.93 o 
   2   2  29       57.70       50.60     41.77 o 
   3   2  29     1001.86     1036.37     58.96 o 
   4   2  29     6713.93     7233.41    157.26 o 
   5   2  29      590.09      712.91     72.15 o 
   6   2  29      107.15      284.84     65.72 o 
   7   2  29      862.80      870.89     76.96 o 
   8   2  29     2502.56     2665.55    114.87 o 
   1   3  29       13.38      184.85     45.21 o 
   2   3  29      149.91      125.48     42.91 o 
   3   3  29       48.32      128.18     46.37 o 
   4   3  29      183.34      136.05     49.02 o 
   5   3  29       55.84      121.13     61.98 o 
   6   3  29      167.26      232.08     65.66 o 
   7   3  29       10.86       65.66     63.19 o 
   8   3  29        3.11      -43.99     67.14 o 
   0   4  29      115.64      131.66     64.32 o 
   1   4  29      869.28      802.85     54.77 o 
   2   4  29    15229.07    14988.36    207.96 o 
   3   4  29      532.60      527.02     52.17 o 
   4   4  29       47.98       10.61     47.94 o 
   5   4  29      925.07     1106.80     81.38 o 
   6   4  29     7085.72     7602.51    180.75 o 
   7   4  29      303.26      252.70     67.53 o 
   8   4  29       22.48      -36.02     68.27 o 
   1   5  29       23.38       66.41     42.91 o 
   2   5  29      818.54      780.41     54.37 o 
   3   5  29      171.38      223.64     46.66 o 
   4   5  29      399.63      366.52     53.46 o 
   5   5  29       45.52       93.14     61.67 o 
   6   5  29      168.44      258.33     65.12 o 
   7   5  29        6.98       39.10     64.61 o 
   8   5  29        2.02      -78.12     68.76 o 
   0   6  29     1786.40     1704.08     89.94 o 
   1   6  29       10.75       12.79     45.99 o 
   2   6  29        2.17      167.00     48.11 o 
   3   6  29        1.97       48.45     44.89 o 
   4   6  29     2087.42     2192.69     82.56 o 
   5   6  29      213.40      134.76     63.23 o 
   6   6  29      124.90       59.96     62.26 o 
   7   6  29       43.08      -55.55     64.70 o 
   8   6  29      644.92      540.88     80.38 o 
   1   7  29       10.43      -15.89     50.22 o 
   2   7  29       63.68      108.08     48.51 o 
   3   7  29      204.88      220.16     48.35 o 
   4   7  29      332.57      418.48     57.34 o 
   5   7  29      235.79      167.44     65.04 o 
   6   7  29      163.43      215.11     65.64 o 
   7   7  29       20.21       56.49     65.78 o 
   0   8  29        0.70      -84.39     81.12 o 
   1   8  29       27.26       30.67     55.82 o 
   2   8  29     3572.99     3296.25     98.02 o 
   3   8  29      314.16      399.33     52.80 o 
   4   8  29        8.41      150.51     52.73 o 
   5   8  29        1.86      -47.06     61.70 o 
   6   8  29      378.91      408.09     70.17 o 
   7   8  29       73.38       79.79     69.01 o 
   1   9  29       56.14      -32.57     56.08 o 
   2   9  29       13.11      -13.84     50.90 o 
   3   9  29       62.75      106.47     50.94 o 
   4   9  29       18.70       68.01     60.02 o 
   5   9  29       30.07      -73.70     65.53 o 
   6   9  29       59.68      -56.12     66.98 o 
   7   9  29       91.79      107.84     70.66 o 
   0  10  29     7340.81     7816.32    251.14 o 
   1  10  29      348.47      317.41     66.38 o 
   2  10  29       17.04      -79.46     56.38 o 
   3  10  29      471.50      513.47     58.57 o 
   4  10  29     4469.51     4379.30    138.67 o 
   5  10  29      326.01      164.40     71.95 o 
   6  10  29        0.08      -32.72     68.76 o 
   1  11  29       83.17       -1.49     63.15 o 
   2  11  29       52.45      -37.53     58.65 o 
   3  11  29        7.51      -39.75     57.62 o 
   4  11  29       87.81      127.51     76.79 o 
   5  11  29       65.99       86.18     69.88 o 
   6  11  29       79.51       34.90     70.45 o 
   0  12  29       90.02      248.93     97.22 o 
   1  12  29      521.88      349.40     71.09 o 
   2  12  29     2865.88     2648.98    106.68 o 
   3  12  29       72.41      115.81     73.37 o 
   4  12  29       35.12       50.26     75.24 o 
   5  12  29        4.58     -112.32     74.88 o 
   1  13  29      235.62      253.63     85.90 o 
   2  13  29       32.21       57.19     62.78 o 
   3  13  29       37.94      -59.95     71.85 o 
   4  13  29        9.73       -8.64     83.37 o 
   0  14  29      134.28      -30.75     87.96 o 
   1  14  29       42.41      115.37     66.35 o 
   2  14  29        2.43       70.88     63.82 o 
   3  14  29       22.04      -19.42     86.70 o 
   0   0  30      876.66      908.97    167.08 o 
   1   0  30     3603.77     3626.32    142.00 o 
   2   0  30      458.90      453.00     75.39 o 
   3   0  30     3531.25     3463.19    128.67 o 
   4   0  30       43.10     -101.84     71.55 o 
   5   0  30      433.61      491.66    102.26 o 
   6   0  30        1.31       84.37     97.78 o 
   7   0  30     3606.70     4518.82    193.25 o 
   8   0  30        5.82        1.44    105.23 o 
   1   1  30      874.24      880.29     64.70 o 
   2   1  30       13.73       41.71     45.70 o 
   3   1  30      214.25      112.99     47.38 o 
   4   1  30       92.22      -54.92     52.07 o 
   5   1  30      173.86      117.35     65.89 o 
   6   1  30        0.18       42.31     63.99 o 
   7   1  30      395.98      477.82     71.25 o 
   8   1  30        6.80      -39.41     68.02 o 
   0   2  30      202.01      571.24     72.29 o 
   1   2  30     1309.44     1247.34     67.44 o 
   2   2  30      384.30      360.20     51.16 o 
   3   2  30      634.40      574.17     53.79 o 
   4   2  30       73.09      118.87     54.50 o 
   5   2  30     1791.82     1853.87     94.58 o 
   6   2  30      295.89      383.02     71.62 o 
   7   2  30      325.87      344.69     70.62 o 
   8   2  30       73.80      110.52     76.29 o 
   1   3  30     2872.33     2985.34     92.12 o 
   2   3  30       23.69      -52.13     46.54 o 
   3   3  30     3010.48     2962.18     85.64 o 
   4   3  30      263.57      239.07     60.18 o 
   5   3  30     2972.57     2657.33    107.69 o 
   6   3  30        2.23      -11.06     63.46 o 
   7   3  30     1119.47     1299.72     87.13 o 
   0   4  30        0.18       40.15     69.84 o 
   1   4  30      160.24      240.98     53.44 o 
   2   4  30        0.31      199.73     49.78 o 
   3   4  30      322.40      346.64     51.02 o 
   4   4  30       10.47       74.30     57.30 o 
   5   4  30      113.89      214.91     67.85 o 
   6   4  30       98.43      203.53     64.39 o 
   7   4  30       90.86       28.31     65.31 o 
   1   5  30     1837.41     1840.40     77.63 o 
   2   5  30        5.86       -0.88     49.62 o 
   3   5  30      789.00      856.83     59.00 o 
   4   5  30      371.60      453.01     63.71 o 
   5   5  30     1332.14     1613.67     88.79 o 
   6   5  30        0.86        9.91     62.10 o 
   7   5  30      710.29      699.05     79.51 o 
   0   6  30      452.10      609.29    109.14 o 
   1   6  30     2732.42     2673.85     95.03 o 
   2   6  30      628.31      615.96     60.32 o 
   3   6  30     1685.51     1548.57     69.17 o 
   4   6  30      299.10      341.65     70.66 o 
   5   6  30     3667.26     3594.00    132.60 o 
   6   6  30      176.95      227.66     70.38 o 
   7   6  30      245.20      200.76     71.18 o 
   1   7  30        2.03       62.14     60.56 o 
   2   7  30      149.82      187.22     54.27 o 
   3   7  30      120.17      233.79     52.81 o 
   4   7  30       52.13       51.66     66.87 o 
   5   7  30       51.15      109.33     68.31 o 
   6   7  30      190.60      227.35     71.49 o 
   0   8  30     1566.35     1842.41    130.05 o 
   1   8  30     1754.69     2001.94     94.38 o 
   2   8  30      193.44      237.78     59.23 o 
   3   8  30     1688.67     1836.42     76.77 o 
   4   8  30      443.35      443.64     75.40 o 
   5   8  30      394.09      398.23     74.89 o 
   6   8  30      145.97      196.12     71.36 o 
   1   9  30     1037.87     1162.33     80.62 o 
   2   9  30      108.15       98.04     64.11 o 
   3   9  30     1392.55     1423.21     80.45 o 
   4   9  30      113.72      165.77     76.36 o 
   5   9  30      535.45      791.67     82.37 o 
   6   9  30       20.92      -38.66     69.48 o 
   0  10  30        1.59        9.01     89.30 o 
   1  10  30        8.27       50.02     66.39 o 
   2  10  30        0.20      -35.06     62.76 o 
   3  10  30        6.44        2.32     69.77 o 
   4  10  30        6.30       59.48     74.29 o 
   5  10  30       36.75       49.21     71.66 o 
   1  11  30     1356.74     1277.71     86.02 o 
   2  11  30       61.02       98.37     66.40 o 
   3  11  30      805.81     1059.34     90.13 o 
   4  11  30       13.44      -11.22     75.26 o 
   0  12  30      101.89       41.71     96.25 o 
   1  12  30      286.17      386.15     72.80 o 
   2  12  30       52.87       59.78     67.60 o 
   3  12  30      568.01      731.86     87.45 o 
   1  13  30      241.22      172.02     71.42 o 
   2  13  30        0.02      -38.69     62.65 o 
   1   1  31     1342.19     1320.12     79.68 o 
   2   1  31       90.76       57.87     51.11 o 
   3   1  31     1742.85     1533.32     68.51 o 
   4   1  31      226.63      294.65     69.50 o 
   5   1  31      902.23     1050.38     83.65 o 
   6   1  31        7.60       49.32     66.60 o 
   7   1  31      562.88      533.87     75.75 o 
   0   2  31     4467.05     4151.11    172.14 o 
   1   2  31      424.46      461.13     70.68 o 
   2   2  31       43.42       20.45     50.79 o 
   3   2  31     1134.51     1142.33     62.70 o 
   4   2  31     1632.46     1818.44     95.64 o 
   5   2  31      132.43      123.39     66.96 o 
   6   2  31       14.09       31.93     65.73 o 
   7   2  31      461.11      536.88     75.83 o 
   1   3  31       58.15      138.34     60.15 o 
   2   3  31        2.84       93.42     51.42 o 
   3   3  31      172.87      180.02     49.87 o 
   4   3  31       89.74      -19.60     64.35 o 
   5   3  31       81.82      169.78     67.23 o 
   6   3  31       62.08      110.81     68.43 o 
   7   3  31      215.21      249.80     71.72 o 
   0   4  31       26.98      101.95     86.03 o 
   1   4  31      502.43      593.05     68.95 o 
   2   4  31     3925.45     3779.75    112.11 o 
   3   4  31      360.73      309.60     54.41 o 
   4   4  31      147.09      168.55     68.77 o 
   5   4  31     1666.25     1691.71     95.53 o 
   6   4  31     2828.51     2782.05    158.94 o 
   1   5  31      503.73      393.38     66.41 o 
   2   5  31        0.74      -22.75     55.23 o 
   3   5  31      141.32       89.91     50.78 o 
   4   5  31       21.92      -24.35     65.82 o 
   5   5  31      268.90      274.70     76.66 o 
   6   5  31       87.59      172.53     70.55 o 
   0   6  31      779.48      724.59    104.05 o 
   1   6  31      281.36      358.30     67.33 o 
   2   6  31        1.29       92.41     61.93 o 
   3   6  31      835.49      982.39     64.76 o 
   4   6  31       37.04      -18.53     66.95 o 
   5   6  31       94.43      136.30     70.17 o 
   6   6  31       15.30      140.16     71.09 o 
   1   7  31     2591.96     2571.05    102.61 o 
   2   7  31       34.77      102.56     63.49 o 
   3   7  31     1879.52     1700.49     84.18 o 
   4   7  31       71.54       80.45     75.41 o 
   5   7  31     1383.73     1498.59     95.97 o 
   0   8  31        8.90      141.44     99.30 o 
   1   8  31      287.99      496.07     71.78 o 
   2   8  31     1225.82     1202.95     82.49 o 
   3   8  31       36.60      126.53     72.87 o 
   4   8  31        2.45      104.61     75.62 o 
   5   8  31       24.97       51.23     71.00 o 
   1   9  31      475.44      428.56     88.54 o 
   2   9  31        0.09      -36.77     63.46 o 
   3   9  31      178.18      176.47     73.93 o 
   4   9  31       56.53      117.87     79.06 o 
   0  10  31     1627.77     1914.59    137.23 o 
   1  10  31      248.26      328.13     71.26 o 
   2  10  31      129.72      128.13     67.42 o 
   3  10  31      834.35      989.93     90.50 o 
   4  10  31     2145.49     2464.97    128.01 o 
   1  11  31        3.17       46.06     67.15 o 
   2  11  31       93.19      163.36     69.00 o 
   3  11  31       22.32      142.46     75.60 o 
   0  12  31        0.77      -14.27     96.27 o 
   1  12  31      569.00      579.51     78.99 o 
   0   0  32     4829.69     4413.38    255.67 o 
   1   0  32      570.79      451.69     96.25 o 
   2   0  32        3.72      -77.74     83.50 o 
   3   0  32      415.98      294.68     80.47 o 
   4   0  32     6526.37     6760.82    247.19 o 
   5   0  32      181.65      162.43     97.13 o 
   6   0  32       53.03      -61.58     93.12 o 
   1   1  32        7.41      -67.82     59.82 o 
   2   1  32      112.40       38.45     61.82 o 
   3   1  32       20.09       21.32     52.93 o 
   4   1  32       73.09      114.06     66.49 o 
   5   1  32        3.16       65.98     66.70 o 
   6   1  32      112.07       44.95     68.39 o 
   0   2  32       24.20      181.41     88.42 o 
   1   2  32        7.07      -30.45     60.09 o 
   2   2  32     3549.18     3221.78    111.38 o 
   3   2  32      124.37      111.61     54.29 o 
   4   2  32       85.31       51.64     66.41 o 
   5   2  32        0.71       17.17     66.14 o 
   6   2  32     1758.08     1549.20     95.34 o 
   1   3  32        3.26        9.04     60.29 o 
   2   3  32        0.53      -20.23     60.78 o 
   3   3  32        3.43      -74.59     55.26 o 
   4   3  32       47.33      102.32     67.35 o 
   5   3  32        2.49      -83.07     66.06 o 
   0   4  32      988.89      941.00    110.58 o 
   1   4  32        0.19      -88.25     59.08 o 
   2   4  32        0.08       57.37     62.25 o 
   3   4  32        2.23      -18.24     56.66 o 
   4   4  32       27.16       45.82     66.34 o 
   5   4  32       20.14       92.37     69.91 o 
   1   5  32        0.43      -16.06     61.82 o 
   2   5  32        7.66       20.85     62.66 o 
   3   5  32        2.85       65.75     69.23 o 
   4   5  32      198.40       46.43     73.67 o 
   5   5  32       12.93       65.44     69.52 o 
   0   6  32        5.33     -114.07     87.53 o 
   1   6  32       80.51       51.05     63.33 o 
   2   6  32     4508.69     4319.59    130.16 o 
   3   6  32      200.72      240.55     74.69 o 
   4   6  32       16.78     -106.65     71.10 o 
   5   6  32      342.56      305.92     75.98 o 
   1   7  32       14.14      119.72     66.34 o 
   2   7  32        4.71       91.16     64.13 o 
   3   7  32       25.85       46.66     71.32 o 
   4   7  32        8.83       86.65     75.67 o 
   0   8  32     6302.74     7127.16    246.90 o 
   1   8  32       95.61        9.20     65.23 o 
   2   8  32       47.23        9.90     65.10 o 
   3   8  32       53.36       41.59     73.10 o 
   4   8  32     2929.22     2816.54    133.48 o 
   1   9  32        0.01       97.04     68.36 o 
   2   9  32      157.98      233.11     69.34 o 
   3   9  32        8.84       26.15     73.30 o 
   0  10  32       18.49       50.20     94.35 o 
   1  10  32       77.16       65.28     68.80 o 
   2  10  32      495.63      674.43     77.75 o 
   1   1  33     1022.67     1093.32     81.80 o 
   2   1  33      200.45      133.25     64.64 o 
   3   1  33      741.10      903.66     85.07 o 
   4   1  33        0.64       52.62     79.44 o 
   0   2  33      438.99      375.64     97.53 o 
   1   2  33      542.33      531.93     71.36 o 
   2   2  33       81.30      157.22     64.57 o 
   3   2  33      702.54      776.28     82.74 o 
   4   2  33      569.11      781.49     94.26 o 
   1   3  33       73.42       23.07     63.30 o 
   2   3  33      176.29      195.10     65.59 o 
   3   3  33      162.49      209.33     72.92 o 
   4   3  33       16.58       48.19     80.92 o 
   0   4  33      179.51       12.60     91.72 o 
   1   4  33     1322.80     1308.00     86.47 o 
   2   4  33      680.01      698.90     74.53 o 
   3   4  33      631.95      551.10     79.79 o 
   4   4  33       23.95      -13.23     80.76 o 
   1   5  33       67.11      -13.99     65.10 o 
   2   5  33        8.57        8.10     63.84 o 
   3   5  33      207.92      181.22     73.75 o 
   4   5  33       66.86       64.95     83.51 o 
   0   6  33      473.16      493.58    105.74 o 
   1   6  33       92.08      157.57     66.82 o 
   2   6  33        8.36       89.44     65.91 o 
   3   6  33      129.11      227.18     75.35 o 
   1   7  33      810.22      691.93     77.89 o 
   2   7  33       41.31      -23.66     65.15 o 
   0   8  33        0.43      203.16     99.41 o 
   1   8  33       40.41      152.26     69.83 o 
   0   0  34     2382.58     2462.65    212.17 o 
   1   0  34       27.75      -65.96     87.98 o 
   2   0  34       87.80       46.33     90.75 o 
   3   0  34      177.44      246.06    120.62 o 
   1   1  34        6.28       23.56     63.79 o 
   2   1  34       27.05       17.10     63.36 o 
   3   1  34       27.92       53.45     80.45 o 
   0   2  34        2.02      -36.55     89.95 o 
   1   2  34      327.32      331.89     69.19 o 
   2   2  34      376.00      393.34     70.69 o 
   1   3  34      917.20     1025.72     81.56 o 
   2   3  34       49.27       92.06     66.00 o 
   0   4  34       49.52       67.03     95.38 o 
   1   4  34      109.36      267.82     69.41 o 
   2   4  34        8.19       47.19     66.11 o 
   1   5  34      266.90      215.60     69.93 o 
                                                 
